# Supplementary material for: Canadian packaged gluten-free foods are less nutritious than their regular gluten-containing counterparts
Source: PeerJ. 2018 Nov 6;6:e5875. doi: 10.7717/peerj.5875 (PMC6225834; doi:10.7717/peerj.5875)
Supplement: Data S1 [file peerj-06-5875-s001.xlsx]

## Sheet: Jun2018
Name	Food_Category	Product_type	Store	Town	Size	Price	Weight_g	g__per100mL	Price_per_vol	Price_per100g	Manufacturer	ID	Fcat	Instore	volume	ServingSize_vol	ServingSize_g	kcal_perserving	FAT_g_perserving	SFA_g_perserving	Trans_g_perserving	CHOL_mg_perserving	Na_mg_perserving	CHO_g_perserving	Fibre_g_perserving	Sugar_g_perserving	PRO_g_perserving	VIT_A_DV	VIT_C_DV	Ca_DV	Fe_DV	folate_DV	kcal_per100g	FAT_g_per100g	SFA_g_per100g	Trans_g_per100g	CHOL_mg_per100g	Na_mg_per100g	CHO_g_per100g	Fibre_g_per100g	Sugar_g_per100g	PRO_g_per100g	VIT_A_RE_serv	VIT_C_mg_serv	Ca_mg_serv	Fe_mg_serv	folate_mcg_serv	VIT_A_RE_100g	VIT_C_mg_100g
ancient grain loaf	1	1	3	24	1	7.99	406			1.97	Udi's	30	1	0	0		58	160	6	0.5	0	0	260	22	3	3	6	0	0	4	4		275.862	10.3	0.9	0	0	448.3	37.9	5.2	5.2	10.3	0	0	44	0.56		0	0
ancient grain loaf	1	1	3	22	1	7.99	406			1.97	Udi's	30	1	0	0		58	160	6	0.5	0	0	260	22	3	3	6	0	0	4	4		275.862	10.3	0.9	0	0	448.3	37.9	5.2	5.2	10.3	0	0	44	0.56		0	0
bagel	1	1	3	24	1	7.99	340			2.35	Udi's	58	1	0	0		99	290	9	0.5	0	0	450	43	2	5	7	0	0	2	4		292.929	9.1	0.5	0	0	454.5	43.4	2	5.1	7.1	0	0	22	0.56		0	0
bagel	1	1	6	21	1	7.99	340			2.35	Udi's	58	1	0	0		99	290	9	0.5	0	0	450	43	2	5	7	0	0	2	4		292.929	9.1	0.5	0	0	454.5	43.4	2	5.1	7.1	0	0	22	0.56		0	0
Multigrain loaf	1	1	2	9	2	5.99	400			1.5	Glutino	99	1	0	0		29	80	3.5	0.3	0	0	170	13	1	1	1	0	2	0	2		275.862	12.1	1	0	0	586.2	44.8	3.4	3.4	3.4	0	1.2	0	0.28		0	4.13793
multigrain bread	1	1	5	16	2	5.99	400			1.5	Glutino	99	1	0	0		29	80	3.5	0.3	0	0	170	13	1	1	1	0	2	0	2		275.862	12.1	1	0	0	586.2	44.8	3.4	3.4	3.4	0	1.2	0	0.28		0	4.13793
multigrain loaf	1	1	2	6	2	5.99	400			1.5	Glutino	99	1	0	0		29	80	3.5	0.3	0	0	170	13	1	1	1	0	2	0	2		275.862	12.1	1	0	0	586.2	44.8	3.4	3.4	3.4	0	1.2	0	0.28		0	4.13793
multigrain loaf	1	1	5	5	1	5.99	400			1.5	Glutino	99	1	0	0		29	80	3.5	0.3	0	0	170	13	1	1	1	0	2	0	2		275.862	12.1	1	0	0	586.2	44.8	3.4	3.4	3.4	0	1.2	0	0.28		0	4.13793
multigrain loaf	1	1	2	3	2	5.99	400			1.5	Glutino	99	1	0	0		29	80	3.5	0.3	0	0	170	13	1	1	1	0	2	0	2		275.862	12.1	1	0	0	586.2	44.8	3.4	3.4	3.4	0	1.2	0	0.28		0	4.13793
multigrain loaf	1	1	1	3	2	5.99	400			1.5	glutino	99	1	0	0		29	80	3.5	0.3	0	0	170	13	1	1	1	0	2	0	2		275.862	12.1	1	0	0	586.2	44.8	3.4	3.4	3.4	0	1.2	0	0.28		0	4.13793
whole grain loaf	1	1	3	18	1	5.99	340			1.76	Udi's	107	1	0	0		49	140	4	0.3	0	0	240	22	1	3	4	0	0	2	2		285.714	8.2	0.6	0	0	489.8	44.9	2	6.1	8.2	0	0	22	0.28		0	0
whole grain loaf	1	1	2	3	2	5.99	340			1.76	Udi's	107	1	0	0		49	140	4	0.3	0	0	240	22	1	3	4	0	0	2	2		285.714	8.2	0.6	0	0	489.8	44.9	2	6.1	8.2	0	0	22	0.28		0	0
whole grain loaf	1	1	3	19	1	6.19	340			1.82	Udi's	107	1	0	0		49	140	4	0.3	0	0	240	22	1	3	4	0	0	2	2		285.714	8.2	0.6	0	0	489.8	44.9	2	6.1	8.2	0	0	22	0.28		0	0
Whole Grain Bread	1	1	5	15	1	6.29	340			1.85	Udi's	107	1	0	0		49	140	4	0.3	0	0	240	22	1	3	4	0	0	2	2		285.714	8.2	0.6	0	0	489.8	44.9	2	6.1	8.2	0	0	22	0.28		0	0
whole grain loaf	1	1	5	5	1	6.29	340			1.85	Udi's	107	1	0	0		49	140	4	0.3	0	0	260	22	1	3	4	0	0	2	2		285.714	8.2	0.6	0	0	530.6	44.9	2	6.1	8.2	0	0	22	0.28		0	0
whole grain loaf	1	1	1	3	2	6.29	340			1.85	Udi's	107	1	0	0		49	140	4	0.3	0	0	260	22	1	3	4	0	0	2	2		285.714	8.2	0.6	0	0	530.6	44.9	2	6.1	8.2	0	0	22	0.28		0	0
Whole grain loaf	1	1	2	6	2	6.49	340			1.91	Udi's	107	1	0	0		49	140	4	0.3	0	0	260	22	1	3	4	0	0	2	2		285.714	8.2	0.6	0	0	530.6	44.9	2	6.1	8.2	0	0	22	0.28		0	0
whole grain loaf	1	1	3	17	1	6.59	340			1.94	Udi's	107	1	0	0		49	140	4	0.3	0	0	240	22	1	3	4	0	0	2	2		285.714	8.2	0.6	0	0	489.8	44.9	2	6.1	8.2	0	0	22	0.28		0	0
whole grain loaf	1	1	4	2	1	5.99	304			1.97	Udi's	107	1	0	0		49	140	4	0.3	0	0	240	22	1	3	4	0	0	2	2		285.714	8.2	0.6	0	0	489.8	44.9	2	6.1	8.2	0	0	22	0.28		0	0
whole grain loaf	1	1	3	22	1	6.99	340			2.06	Udi's	107	1	0	0		49	140	4	0.3	0	0	240	22	1	3	4	0	0	2	2		285.714	8.2	0.6	0	0	489.8	44.9	2	6.1	8.2	0	0	22	0.28		0	0
whole grain loaf	1	1	3	24	1	7.09	340			2.09	Udi's	107	1	0	0		49	140	3.5	0	0	0	250	22	1	3	3	0	0	2	2		285.714	7.1	0	0	0	510.2	44.9	2	6.1	6.1	0	0	22	0.28		0	0
whole grain loaf	1	1	6	21	1	7.09	340			2.09	Udi's	107	1	0	0		49	140	3.5	0	0	0	250	22	1	3	3	0	0	2	2		285.714	7.1	0	0	0	510.2	44.9	2	6.1	6.1	0	0	22	0.28		0	0
brown bread	1	1	1	3	2	6.49	585			1.11	Kinnikinnick	139	1	0	0		41.8	70	2	0.3	0	15	160	14	2	2	2	5	0	0	7	5	167.464	4.8	0.7	0	35.9	382.8	33.5	4.8	4.8	4.8	50	0	0	0.98	11	119.617	0
brown rice loaf	1	1	1	3	2	5.99	680			0.88	Food for Life	162	1	0	0		43	110	2.5	0.3	0	0	160	19	1	1	2	0	0	0	2		255.814	5.8	0.7	0	0	372.1	44.2	2.3	2.3	4.7	0	0	0	0.28		0	0
brown rice tortillas	1	1	1	3	2	3.99	340			1.17	Food for Life	175	1	0	0		56.6	130	2.5	0	0	0	160	24	2	0	2	0	0	0	4		229.682	4.4	0	0	0	282.7	42.4	3.5	0	3.5	0	0	0	0.56		0	0
Candadi multigrain bread	1	1	1	3	2	6.99	650			1.08	Kinnikinnick	200	1	0	0		46.4	142	3.5	0.5	0	20	200	17	1	1	2	7	0	0	10	2	306.034	7.5	1.1	0	43.1	431	36.6	2.2	2.2	4.3	70	0	0	1.4	4.4	150.862	0
cheese bread	1	1	1	3	2	5.99	400			1.5	glutino	224	1	0	0		29	80	3.5	1	0	5	180	12	0	1	2	0	2	2	2		275.862	12.1	3.4	0	17.2	620.7	41.4	0	3.4	6.9	0	1.2	22	0.28		0	4.13793
chia seed loaf	1	1	1	3	2	5.99	400			1.5	Compliments	239	1	1	0		67	140	2.5	0.3	0	0	280	27	9	1	3	0	0	6	10		208.955	3.7	0.4	0	0	417.9	40.3	13.4	1.5	4.5	0	0	66	1.4		0	0
cinnamon raisin bagel	1	1	1	3	2	6.49	397			1.63	Udi's	333	1	0	0		95	310	10	1	0	0	530	57	3	11	7	0	0	4	4		326.316	10.5	1.1	0	0	557.9	60	3.2	11.6	7.4	0	0	44	0.56		0	0
Cinnamon Raisin Bagels	1	1	5	15	1	6.49	397			1.63	Udi's	333	1	0	0		99	310	10	1	0	0	530	51	3	11	7	0	0	4	4		313.131	10.1	1	0	0	535.4	51.5	3	11.1	7.1	0	0	44	0.56		0	0
cinnamon raisin bagels	1	1	3	1	1	6.49	397			1.63	Udi's	333	1	0	0		99	310	10	1	0	0	530	51	3	11	7	0	0	4	4		313.131	10.1	1	0	0	535.4	51.5	3	11.1	7.1	0	0	44	0.56		0	0
cinnamon raisin bagels	1	1	3	18	1	6.59	397			1.66	Udi's	333	1	0	0		95	310	10	1	0	0	530	57	3	11	7	0	0	4	4		326.316	10.5	1.1	0	0	557.9	60	3.2	11.6	7.4	0	0	44	0.56		0	0
cinnamon raisin bagels	1	1	5	16	2	5.49	352			1.56	kinnikinnick	334	1	0	0		88	250	7	1	0	0	250	45	8	7	1	0	0	6	6	20	284.091	8	1.1	0	0	284.1	51.1	9.1	8	1.1	0	0	66	0.84	44	0	0
cinnamon raisin bagels	1	1	1	3	2	5.99	352			1.7	Kinnikinnick	334	1	0	0		88	250	7	1	0	0	250	45	8	7	1	0	0	6	6	20	284.091	8	1.1	0	0	284.1	51.1	9.1	8	1.1	0	0	66	0.84	44	0	0
cinnamon raisin bread	1	1	2	3	2	6.75	575			1.17	All but Gluten	335	1	0	0		88	250	5	2	0	0	320	47	5	14	4	0	0	10	15		284.091	5.7	2.3	0	0	363.6	53.4	5.7	15.9	4.5	0	0	110	2.1		0	0
Cinnamon raisin bread	1	1	2	9	2	5.99	510			1.17	Rudis	336	1	0	0		37	100	2.5	0.2	0	0	130	18	2	6	1	0	0	0	2		270.27	6.8	0.5	0	0	351.4	48.6	5.4	16.2	2.7	0	0	0	0.28		0	0
cinnamon raisin bread	1	1	3	1	1	5.69	340			1.67	Udi's	337	1	0	0		49	140	3	0	0	0	200	25	1	9	4	0	0	2	2		285.714	6.1	0	0	0	408.2	51	2	18.4	8.2	0	0	22	0.28		0	0
cinnamon raisin loaf	1	1	3	18	1	5.99	340			1.76	Udi's	337	1	0	0		49	140	3	0	0	0	200	25	1	9	4	0	0	2	2		285.714	6.1	0	0	0	408.2	51	2	18.4	8.2	0	0	22	0.28		0	0
cinnamon raisin loaf	1	1	2	3	2	5.99	340			1.76	Udi's	337	1	0	0		49	140	3	0	0	0	200	25	1	9	4	0	0	2	2		285.714	6.1	0	0	0	408.2	51	2	18.4	8.2	0	0	22	0.28		0	0
cinnamon raisin loaf	1	1	3	24	1	6.19	340			1.82	Udi's	337	1	0	0		49	140	3	0	0	0	200	25	1	9	4	0	0	2	2		285.714	6.1	0	0	0	408.2	51	2	18.4	8.2	0	0	22	0.28		0	0
cinnamon raisin loaf	1	1	3	19	1	6.19	340			1.82	Udi's	337	1	0	0		49	140	3	0	0	0	200	25	1	9	4	0	0	2	2		285.714	6.1	0	0	0	408.2	51	2	18.4	8.2	0	0	22	0.28		0	0
cinnamon raisin loaf	1	1	2	9	2	6.29	340			1.85	Udi's	337	1	0	0		49	140	3	0	0	0	200	25	1	9	4	0	0	2	2		285.714	6.1	0	0	0	408.2	51	2	18.4	8.2	0	0	22	0.28		0	0
Cinnamon Raisin Bread	1	1	5	15	1	6.29	340			1.85	Udi's	337	1	0	0		49	140	3	0	0	0	200	25	1	9	4	0	0	2	2		285.714	6.1	0	0	0	408.2	51	2	18.4	8.2	0	0	22	0.28		0	0
cinnamon raisin loaf	1	1	5	5	1	6.29	340			1.85	Udi's	337	1	0	0		49	140	3	0	0	0	200	25	1	9	4	0	0	2	2		285.714	6.1	0	0	0	408.2	51	2	18.4	8.2	0	0	22	0.28		0	0
cinnamon raisin loaf	1	1	1	3	2	6.29	340			1.85	Udi's	337	1	0	0		49	140	3	0	0	0	260	25	1	9	4	0	0	2	2		285.714	6.1	0	0	0	530.6	51	2	18.4	8.2	0	0	22	0.28		0	0
cinnamon raisin loaf	1	1	2	6	2	6.49	340			1.91	Udi's	337	1	0	0		49	140	3	0	0	0	200	25	1	9	4	0	0	2	2		285.714	6.1	0	0	0	408.2	51	2	18.4	8.2	0	0	22	0.28		0	0
cinnamon raisin bread	1	1	3	17	1	6.59	340			1.94	Udi's	337	1	0	0		49	140	3	0	0	0	200	25	1	9	4	0	0	2	2		285.714	6.1	0	0	0	408.2	51	2	18.4	8.2	0	0	22	0.28		0	0
cinnamon raisin bread	1	1	5	16	2	7.99	560			1.43	kinnikinnick	338	1	0	0		70	170	4.5	1	0	0	230	29	4	5	3	0	0	8	6	10	242.857	6.4	1.4	0	0	328.6	41.4	5.7	7.1	4.3	0	0	88	0.84	22	0	0
cinnamon raisin loaf	1	1	2	9	2	5.99	400			1.5	Glutino	339	1	0	0		29	80	2.5	0	0	0	135	13	1	4	1	0	2	2	2		275.862	8.6	0	0	0	465.5	44.8	3.4	13.8	3.4	0	1.2	22	0.28		0	4.13793
cinnamon raisin bread	1	1	5	16	2	5.99	400			1.5	Glutino	339	1	0	0		29	80	2.5	0	0	0	135	13	1	4	1	0	2	2	2		275.862	8.6	0	0	0	465.5	44.8	3.4	13.8	3.4	0	1.2	22	0.28		0	4.13793
cinnamon raisin loaf	1	1	1	3	2	5.99	400			1.5	glutino	339	1	0	0		29	80	2.5	0	0	0	135	13	1	4	1	0	2	2	2		275.862	8.6	0	0	0	465.5	44.8	3.4	13.8	3.4	0	1.2	22	0.28		0	4.13793
cinnamon raisin loaf	1	1	1	3	2	5.99	400			1.5	Compliments	342	1	1	0		67	150	1	0	0	0	270	32	8	6	3	0	0	2	10		223.881	1.5	0	0	0	403	47.8	11.9	9	4.5	0	0	22	1.4		0	0
cinnamon raisin loaf	1	1	2	9	2	5.99	400			1.5	Compliments	343	1	1	0		67	150	1	0	0	0	270	32	8	6	3	0	0	2	10		223.881	1.5	0	0	0	403	47.8	11.9	9	4.5	0	0	22	1.4		0	0
classic French dinner rolls	1	1	5	5	1	5.79	210			2.76	Udi's	348	1	0	0		35	80	1.5	0	0	0	200	15	1	1	3	0	0	2	2		228.571	4.3	0	0	0	571.4	42.9	2.9	2.9	8.6	0	0	22	0.28		0	0
classic hamburger buns	1	1	5	5	1	5.89	296			1.99	Udi's	349	1	0	0		74	190	5	0.4	0	0	360	32	1	5	5	0	0	2	4		256.757	6.8	0.5	0	0	486.5	43.2	1.4	6.8	6.8	0	0	22	0.56		0	0
Classic Hamburger Buns	1	1	5	15	1	5.89	296			1.99	Udi's	349	1	0	0		74	150	5	0.4	0	0	360	32	1	5	5	0	0	2	2		202.703	6.8	0.5	0	0	486.5	43.2	1.4	6.8	6.8	0	0	22	0.28		0	0
Classic Hot Dog Buns	1	1	5	15	1	6.79	408			1.66	Udi's	350	1	0	0		68	170	4.5	0.4	0	0	330	30	1	4	4	0	0	2	2		250	6.6	0.6	0	0	485.3	44.1	1.5	5.9	5.9	0	0	22	0.28		0	0
classic hot dog buns	1	1	5	5	1	6.79	408			1.66	Udi's	350	1	0	0		68	170	4.5	0.4	0	0	330	30	1	4	4	0	0	2	2		250	6.6	0.6	0	0	485.3	44.1	1.5	5.9	5.9	0	0	22	0.28		0	0
Englih muffins	1	1	2	9	2	5.99	510			1.17	Food for Life	456	1	0	0		43	110	0.5	0	0	0	150	24	2	3	1	0	0	0	0		255.814	1.2	0	0	0	348.8	55.8	4.7	7	2.3	0	0	0	0		0	0
Englih muffins	1	1	2	9	2	5.49	485			1.13	Glutino	457	1	0	0		80	170	1.5	0.2	0	0	440	36	1	7	4	2	0	10	6		212.5	1.9	0.3	0	0	550	45	1.3	8.8	5	20	0	110	0.84		25	0
English Muffins	1	1	5	15	1	5.49	480			1.14	Glutino	457	1	0	0		80	170	1.5	0.2	0	0	440	36	1	7	4	2	0	10	6		212.5	1.9	0.3	0	0	550	45	1.3	8.8	5	20	0	110	0.84		25	0
English Muffins	1	1	5	5	1	5.49	480			1.14	Glutino	457	1	0	0		80	170	1.5	0.2	0	0	440	36	1	7	4	2	0	10	6		212.5	1.9	0.3	0	0	550	45	1.3	8.8	5	20	0	110	0.84		25	0
English Muffins	1	1	2	3	2	5.99	480			1.25	Glutino	457	1	0	0		80	170	1.5	0.2	0	0	440	36	1	7	4	2	0	10	6		212.5	1.9	0.3	0	0	550	45	1.3	8.8	5	20	0	110	0.84		25	0
English Muffins	1	1	1	3	2	5.99	480			1.25	Glutino	457	1	0	0		80	170	1.5	0.2	0	0	440	36	1	7	4	2	0	10	6		212.5	1.9	0.3	0	0	550	45	1.3	8.8	5	20	0	110	0.84		25	0
english muffins	1	1	3	19	1	6.29	480			1.31	Glutino	457	1	0	0		80	170	1.5	0.2	0	0	440	36	1	7	4	2	0	10	6		212.5	1.9	0.3	0	0	550	45	1.3	8.8	5	20	0	110	0.84		25	0
english muffins	1	1	3	22	1	7.99	480			1.66	glutino	457	1	0	0		80	170	1.5	0.2	0	0	440	36	1	7	4	2	0	10	6		212.5	1.9	0.3	0	0	550	45	1.3	8.8	5	20	0	110	0.84		25	0
English muffins	1	1	2	9	2	6.49	375			1.73	Kinnikinnick	458	1	0	0		94	210	3.5	0.5	0	0	350	43	4	6	3	0	0	2	15	15	223.404	3.7	0.5	0	0	372.3	45.7	4.3	6.4	3.2	0	0	22	2.1	33	0	0
english muffins	1	1	5	16	2	6.49	375			1.73	Kinnikinnick	458	1	0	0		94	210	3.5	0.5	0	0	350	43	4	6	3	0	0	2	15	15	223.404	3.7	0.5	0	0	372.3	45.7	4.3	6.4	3.2	0	0	22	2.1	33	0	0
English Muffins	1	1	5	15	1	6.49	375			1.73	Kinnikinnick	458	1	0	0		94	210	3.5	0.5	0	0	350	43	4	6	3	0	0	2	15	15	223.404	3.7	0.5	0	0	372.3	45.7	4.3	6.4	3.2	0	0	22	2.1	33	0	0
english muffins	1	1	1	3	2	6.49	375			1.73	Kinnikinnick	458	1	0	0		94	210	3.5	0.5	0	0	350	43	4	6	3	0	0	2	15	15	223.404	3.7	0.5	0	0	372.3	45.7	4.3	6.4	3.2	0	0	22	2.1	33	0	0
Everything bagels	1	1	2	9	2	6.49	396			1.64	Udi's	462	1	0	0		99	280	10	0.5	0	0	490	43	3	5	7	0	0	6	4		282.828	10.1	0.5	0	0	494.9	43.4	3	5.1	7.1	0	0	66	0.56		0	0
Everything Inside Bagels	1	1	5	15	1	6.49	396			1.64	Udi's	462	1	0	0		99	280	10	0.5	0	0	490	43	3	5	7	0	0	6	4		282.828	10.1	0.5	0	0	494.9	43.4	3	5.1	7.1	0	0	66	0.56		0	0
everything inside bagels	1	1	5	5	1	6.49	396			1.64	Udi's	462	1	0	0		99	280	10	0.5	0	0	490	43	3	5	7	0	0	6	4		282.828	10.1	0.5	0	0	494.9	43.4	3	5.1	7.1	0	0	66	0.56		0	0
everything bagel	1	1	3	18	1	6.59	340			1.94	Udi's	462	1	0	0		99	280	10	0.5	0	0	490	43	3	5	7	0	0	6	4		282.828	10.1	0.5	0	0	494.9	43.4	3	5.1	7.1	0	0	66	0.56		0	0
french baguettes	1	1	4	2	1	5.99	240			2.5	Udi's	484	1	0	0		60	140	2.5	0	0	1	340	25	2	1	5	0	0	2	2		233.333	4.2	0	0	1.7	566.7	41.7	3.3	1.7	8.3	0	0	22	0.28		0	0
French baguettes	1	1	2	9	2	6.19	240			2.58	Udi's	484	1	0	0		60	140	2.5	0	0	0	340	25	2	1	5	0	0	2	2		233.333	4.2	0	0	0	566.7	41.7	3.3	1.7	8.3	0	0	22	0.28		0	0
French baguettes	1	1	5	15	1	6.19	240			2.58	Udi's	484	1	0	0		60	140	2.5	0	0	1	340	25	2	1	5	0	0	2	2		233.333	4.2	0	0	1.7	566.7	41.7	3.3	1.7	8.3	0	0	22	0.28		0	0
french baguettes	1	1	5	5	1	6.19	240			2.58	Udi's	484	1	0	0		60	140	2.5	0	0	0	340	25	2	1	5	0	0	2	2		233.333	4.2	0	0	0	566.7	41.7	3.3	1.7	8.3	0	0	22	0.28		0	0
french baguette	1	1	1	3	2	6.19	240			2.58	Udi's	484	1	0	0		60	140	2.5	0	0	0	340	25	2	1	5	0	0	2	2		233.333	4.2	0	0	0	566.7	41.7	3.3	1.7	8.3	0	0	22	0.28		0	0
french baguettes	1	1	3	17	1	7.15	240			2.98	Udi's	484	1	0	0		60	140	2.5	0	0	0	340	25	2	1	5	0	0	2	2		233.333	4.2	0	0	0	566.7	41.7	3.3	1.7	8.3	0	0	22	0.28		0	0
gourmet bread	1	1	1	3	2	5.99	650			0.92	El Peto	523	1	0	0		48	110	2.5	0.3	0	5	150	20	1	3	2	0	0	2	4		229.167	5.2	0.6	0	10.4	312.5	41.7	2.1	6.3	4.2	0	0	22	0.56		0	0
hamburger buns	1	1	3	24	1	5.59	296			1.89	Udi's	537	1	0	0		74	190	5	0.4	0	0	360	32	1	5	5	0	0	2	4		256.757	6.8	0.5	0	0	486.5	43.2	1.4	6.8	6.8	0	0	22	0.56		0	0
hamburger buns	1	1	3	17	1	5.59	296			1.89	Udi's	537	1	0	0		74	190	5	0.4	0	0	360	32	1	5	5	0	0	2	4		256.757	6.8	0.5	0	0	486.5	43.2	1.4	6.8	6.8	0	0	22	0.56		0	0
Hamburger buns	1	1	2	9	2	5.89	295			2	Udi's	537	1	0	0		74	190	5	0.4	0	0	360	32	1	5	5	0	0	2	4		256.757	6.8	0.5	0	0	486.5	43.2	1.4	6.8	6.8	0	0	22	0.56		0	0
hamburger buns	1	1	3	19	1	6.69	296			2.09	Udi's	537	1	0	0		74	190	5	0.4	0	0	360	32	1	5	5	0	0	2	4		256.757	6.8	0.5	0	0	486.5	43.2	1.4	6.8	6.8	0	0	22	0.56		0	0
hamburger bun	1	1	2	3	2	4.99	296			1.69	Udi's	537	1	0	0		74	150	5	0.4	0	0	360	32	1	5	5	0	0	2	2		202.703	6.8	0.5	0	0	486.5	43.2	1.4	6.8	6.8	0	0	22	0.28		0	0
hamburger bun	1	1	3	22	1	8.99	296			3.04	Udi's	537	1	0	0		68	170	4.5	0.4	0	0	330	30	1	4	4	0	0	2	2		250	6.6	0.6	0	0	485.3	44.1	1.5	5.9	5.9	0	0	22	0.28		0	0
hamburger bun	1	1	6	21	1	3.99	380			1.05	President's Choice	538	1	1	0		75	200	5	1	0	0	290	37	4	3	4	0	0	8	8	20	266.667	6.7	1.3	0	0	386.7	49.3	5.3	4	5.3	0	0	88	1.12	44	0	0
hamburger buns	1	1	6	25	1	4.49	380			1.18	President's Choice	538	1	1	0		95	250	5	1	0	0	380	48	6	4	5	0	0	10	10	20	263.158	5.3	1.1	0	0	400	50.5	6.3	4.2	5.3	0	0	110	1.4	44	0	0
hamburger buns	1	1	2	3	2	4.49	380			1.18	President's Choice	538	1	1	0		95	250	5	1	0	0	380	48	6	4	5	0	0	10	10	20	263.158	5.3	1.1	0	0	400	50.5	6.3	4.2	5.3	0	0	110	1.4	44	0	0
Hamburger buns	1	1	2	9	2	5.49	245			2.24	Kinnikinnick	539	1	0	0		61	150	5	1	0	0	210	26	5	1	2	0	0	4	10	15	245.902	8.2	1.6	0	0	344.3	42.6	8.2	1.6	3.3	0	0	44	1.4	33	0	0
hamburger buns	1	1	5	16	2	5.49	245			2.24	kinnikinnick	539	1	0	0		61	150	5	1	0	0	210	26	5	1	2	0	0	4	10	15	245.902	8.2	1.6	0	0	344.3	42.6	8.2	1.6	3.3	0	0	44	1.4	33	0	0
honey brown rice bread	1	1	4	2	1	5.49	650			0.84	Kinnikinnick	560	1	0	0		47	137	3	0.4	0	0	210	20	1	3	1	0	0	0	10	5	291.489	6.383	1.1	0	0	446.8	42.55	2.13	6.38	2.13	0	0	0	1.4	11	0	0
hot dog buns	1	1	4	2	1	5.99	408			1.47	Udi's	573	1	0	0		68	170	4.5	0.4	0	0	330	30	1	4	4	0	0	2	2		250	6.6	0.6	0	0	485.3	44.1	1.5	5.9	5.9	0	0	22	0.28		0	0
hot dog bun	1	1	3	18	1	6.59	408			1.62	Udi's	573	1	0	0		68	170	4.5	0.4	0	0	330	30	1	4	4	0	0	2	2		250	6.6	0.6	0	0	485.3	44.1	1.5	5.9	5.9	0	0	22	0.28		0	0
hot dog buns	1	1	3	4	1	6.69	408			1.64	Udi's	573	1	0	0		68	170	4.5	0.4	0	0	330	30	1	4	4	0	0	2	2		250	6.6	0.6	0	0	485.3	44.1	1.5	5.9	5.9	0	0	22	0.28		0	0
hot dog buns	1	1	3	24	1	4.99	296			1.69	Udi's	573	1	0	0		68	170	4.5	0.4	0	0	330	30	1	4	4	0	0	2	2		250	6.6	0.6	0	0	485.3	44.1	1.5	5.9	5.9	0	0	22	0.28		0	0
hot dog buns	1	1	3	17	1	4.99	296			1.69	Udi's	573	1	0	0		68	170	4.5	0.4	0	0	330	30	1	4	4	0	0	2	2		250	6.6	0.6	0	0	485.3	44.1	1.5	5.9	5.9	0	0	22	0.28		0	0
hotdog buns	1	1	2	3	2	6.99	408			1.71	Udi's	573	1	0	0		68	170	4.5	0.4	0	0	330	30	1	4	4	0	0	2	2		250	6.6	0.6	0	0	485.3	44.1	1.5	5.9	5.9	0	0	22	0.28		0	0
Hot dog buns	1	1	2	9	2	6.79	365			1.86	Udi's	573	1	0	0		68	170	4.5	0.4	0	0	330	30	1	4	4	0	0	2	2		250	6.6	0.6	0	0	485.3	44.1	1.5	5.9	5.9	0	0	22	0.28		0	0
hotdog buns	1	1	3	19	1	6.69	296			4.63	Udi's	573	1	0	0		68	170	4.5	0.4	0	0	330	30	1	4	4	0	0	2	2		250	6.6	0.6	0	0	485.3	44.1	1.5	5.9	5.9	0	0	22	0.28		0	0
hot dog bun	1	1	6	21	1	3.99	380			1.05	President's Choice	574	1	1	0		75	200	5	1	0	0	290	37	4	3	4	0	0	8	8	20	266.667	6.7	1.3	0	0	386.7	49.3	5.3	4	5.3	0	0	88	1.12	44	0	0
hot dog buns	1	1	6	25	1	4.49	300			1.5	President's Choice	574	1	1	0		75	200	5	1	0	0	290	37	4	3	4	0	0	8	9	20	266.667	6.7	1.3	0	0	386.7	49.3	5.3	4	5.3	0	0	88	1.26	44	0	0
hot dog buns	1	1	2	3	2	4.49	300			1.5	President's Choice	574	1	1	0		75	200	5	1	0	0	290	37	4	3	4	0	0	8	9	20	266.667	6.7	1.3	0	0	386.7	49.3	5.3	4	5.3	0	0	88	1.26	44	0	0
hot dog buns	1	1	2	6	2	5.49	300			1.83	President's Choice	574	1	1	0		75	200	5	1	0	0	290	37	4	3	4	0	0	8	9	20	266.667	6.7	1.3	0	0	386.7	49.3	5.3	4	5.3	0	0	88	1.26	44	0	0
Hot dog buns	1	1	2	9	2	5.49	284			1.93	Kinnikinnick	586	1	0	0		71	180	5	1	0	0	250	30	6	1	3	0	0	4	15	20	253.521	7	1.4	0	0	352.1	42.3	8.5	1.4	4.2	0	0	44	2.1	44	0	0
tapioca rice bread	1	1	4	2	1	5.99	600			1	Kinnikinnick	592	1	0	0		42	100	2.5	0.4	0	20	170	21	3	1	2	6	0	2	8	6	238.095	6	1	0	47.6	404.8	50	7.1	2.4	4.8	60	0	22	1.12	13.2	142.857	0
Italian white tapioca bread	1	1	1	3	2	6.99	600			1.17	Kinnikinnick	592	1	0	0		42.8	123	2.5	0.4	0	20	190	20	1	3	2	7	0	0	10	5	287.383	5.8	0.9	0	46.7	443.9	46.7	2.3	7	4.7	70	0	0	1.4	11	163.551	0
tapioca rice bread	1	1	1	3	2	6.49	600			1.08	Kinnikinnick	592	1	0	0		42.8	123	2.5	0.5	0	20	130	21	3	4	2	7	0	0	7	5	287.383	5.8	1.2	0	46.7	303.7	49.1	7	9.3	4.7	70	0	0	0.98	11	163.551	0
tapioca rice bread	1	1	5	16	2	7.49	600			1.25	kinnikinnick	592	1	0	0		43	123	2.5	0.5	0	20	130	21	3	4	2	7	0	0	7	5	286.047	5.8	1.2	0	46.5	302.3	48.8	7	9.3	4.7	70	0	0	0.98	11	162.791	0
Many Wonder Multigrain bread	1	1	1	3	2	6.49	660			0.98	Kinnikinnick	640	1	0	0		47	117	3	0.5	0	15	105	15	3	2	2	5	0	0	10	5	248.936	6.4	1.1	0	31.9	223.4	31.9	6.4	4.3	4.3	50	0	0	1.4	11	106.383	0
many wonder multigrain rice bread	1	1	5	5	1	6.99	660			1.06	Kinnikinnick	640	1	0	0		47	117	3	0.5	0	15	105	15	3	2	2	5	0	0	10	5	248.936	6.4	1.1	0	31.9	223.4	31.9	6.4	4.3	4.3	50	0	0	1.4	11	106.383	0
mighty bagel	1	1	3	1	1	5.99	396			1.51	Udi's	656	1	0	0		99	320	11	1	0	0	570	49	3	5	8	0	0	4	4		323.232	11.1	1	0	0	575.8	49.5	3	5.1	8.1	0	0	44	0.56		0	0
mighty bagels	1	1	3	24	1	7.29	396			1.84	Udi's	656	1	0	0		99	320	11	1	0	0	570	49	3	5	8	0	0	4	4		323.232	11.1	1	0	0	575.8	49.5	3	5.1	8.1	0	0	44	0.56		0	0
mighty bagels	1	1	3	24	1	7.29	396			1.84	Udi's	656	1	0	0		99	320	11	1	0	0	570	49	3	5	8	0	0	4	4		323.232	11.1	1	0	0	575.8	49.5	3	5.1	8.1	0	0	44	0.56		0	0
mighty bagels	1	1	3	17	1	7.29	396			1.84	Udi's	656	1	0	0		99	320	11	1	0	0	570	49	3	5	8	0	0	4	4		323.232	11.1	1	0	0	575.8	49.5	3	5.1	8.1	0	0	44	0.56		0	0
Millet Chia Bread	1	1	5	15	1	6.29	406			1.55	Udi's	665	1	0	0		58	150	4.5	0	0	0	280	24	3	3	6	0	0	4	4		258.621	7.8	0	0	0	482.8	41.4	5.2	5.2	10.3	0	0	44	0.56		0	0
millet chia bread	1	1	3	4	1	6.29	406			1.55	Udi's	665	1	0	0		58	150	4.5	0	0	0	280	24	3	3	6	0	0	4	4		258.621	7.8	0	0	0	482.8	41.4	5.2	5.2	10.3	0	0	44	0.56		0	0
multigrain bread	1	1	4	2	1	4.99	454			1.1	Kinnikinnick	679	1	0	0		57	150	6	1	0	0	180	22	5	1	3	0	0	4	10	15	263.158	10.5	1.8	0	0	315.8	38.6	8.8	1.8	5.3	0	0	44	1.4	33	0	0
Multigrain bread	1	1	2	9	2	6.49	454			1.43	Kinnikinnick	679	1	0	0		57	150	6	1	0	0	180	22	5	1	3	0	0	4	10	15	263.158	10.5	1.8	0	0	315.8	38.6	8.8	1.8	5.3	0	0	44	1.4	33	0	0
multigrain bread	1	1	1	3	2	6.49	454			1.43	Kinnikinnick	679	1	0	0		57	150	6	1	0	0	180	22	5	1	3	0	0	4	10	15	263.158	10.5	1.8	0	0	315.8	38.6	8.8	1.8	5.3	0	0	44	1.4	33	0	0
multigrain loaf	1	1	1	3	2	5.99	400			1.5	Compliments	683	1	1	0		67	150	1.5	0	0	0	270	30	9	0	3	0	0	4	10		223.881	2.2	0	0	0	403	44.8	13.4	0	4.5	0	0	44	1.4		0	0
new york sesame bagels	1	1	2	3	2	6.29	590			1.07	Glutino	697	1	0	0		59	180	4.5	0.4	0	0	320	32	1	7	3	0	0	8	6		305.085	7.6	0.7	0	0	542.4	54.2	1.7	11.9	5.1	0	0	88	0.84		0	0
New York sesame bagels	1	1	2	6	2	6.49	340			1.91	Udi's	698	1	0	0		99	320	11	1	0	0	570	49	3	5	8	0	0	4	4		323.232	11.1	1	0	0	575.8	49.5	3	5.1	8.1	0	0	44	0.56		0	0
omega-3 flax bread	1	1	4	2	1	5.99	406			1.48	Udi's	714	1	0	0		58	160	6	0.5	0	0	260	22	3	3	6	0	0	4	4		275.862	10.3	0.9	0	0	448.3	37.9	5.2	5.2	10.3	0	0	44	0.56		0	0
omega 3 flax bread	1	1	3	4	1	6.29	406			1.55	Udi's	714	1	0	0		58	160	6	0.5	0	0	260	22	3	3	6	0	0	4	4		275.862	10.3	0.9	0	0	448.3	37.9	5.2	5.2	10.3	0	0	44	0.56		0	0
Omega-3 Flax Bread	1	1	5	15	1	6.59	406			1.62	Udi's	714	1	0	0		58	160	6	0.5	0	0	260	22	3	3	6	0	0	4	4		275.862	10.3	0.9	0	0	448.3	37.9	5.2	5.2	10.3	0	0	44	0.56		0	0
Omega 3 Flax & fibre loaf	1	1	2	9	2	6.59	406			1.62	Udi's	714	1	0	0		58	160	6	0.5	0	0	260	22	3	3	6	0	0	4	4		275.862	10.3	0.9	0	0	448.3	37.9	5.2	5.2	10.3	0	0	44	0.56		0	0
Omega 3 Flax & fibre loaf	1	1	5	5	1	6.59	406			1.62	Udi's	714	1	0	0		58	160	6	0.5	0	0	260	22	3	3	6	0	0	4	4		275.862	10.3	0.9	0	0	448.3	37.9	5.2	5.2	10.3	0	0	44	0.56		0	0
omega 3 flax and fiber bread	1	1	1	3	2	6.59	406			1.62	Udi's	714	1	0	0		58	160	6	0.5	0	0	260	22	3	3	6	0	0	4	4		275.862	10.3	0.9	0	0	448.3	37.9	5.2	5.2	10.3	0	0	44	0.56		0	0
Omega flax bread	1	1	2	9	2	4.99	600			0.83	Silver Hills	715	1	0	0		35	80	2	0	0	0	105	19	5	2	3	0	0	2	8	8	228.571	5.7	0	0	0	300	54.3	14.3	5.7	8.6	0	0	22	1.12	17.6	0	0
omega flax loaf	1	1	1	3	2	4.99	600			0.83	Silver Hills	715	1	0	0		35	80	2	0	0	0	90	18	5	1	3	0	0	2	8	8	228.571	5.7	0	0	0	257.1	51.4	14.3	2.9	8.6	0	0	22	1.12	17.6	0	0
omega flax bread	1	1	4	2	1	5.49	600			0.92	Silver Hills	715	1	0	0		35	80	2	0	0	0	90	18	5	1	3	0	0	2	8	8	228.571	5.7	0	0	0	257.1	51.4	14.3	2.9	8.6	0	0	22	1.12	17.6	0	0
Original white bread	1	1	2	9	2	5.99	510			1.17	Rudis	746	1	0	0		37	90	3	0.2	0	0	150	17	2	3	1	0	0	0	0		243.243	8.1	0.5	0	0	405.4	45.9	5.4	8.1	2.7	0	0	0	0		0	0
original sandwich bread	1	1	1	3	2	5.99	510			1.17	Rudi's	746	1	0	0		37	90	3	0.2	0	0	150	17	2	3	1	0	0	0	0		243.243	8.1	0.5	0	0	405.4	45.9	5.4	8.1	2.7	0	0	0	0		0	0
Personal size pizza crust	1	1	2	9	2	8.99	600			1.5	Kinnikinnick	792	1	0	0		75	250	7	1	0	26	180	41	5	4	4	3	0	2	6	20	333.333	9.3	1.3	0	34.7	240	54.7	6.7	5.3	5.3	30	0	22	0.84	44	40	0
personal pizza crust	1	1	1	3	2	8.99	600			1.5	Kinnikinnick	792	1	0	0		75	250	7	1	0	26	180	41	5	4	4	3	0	2	6	20	333.333	9.3	1.3	0	34.7	240	54.7	6.7	5.3	5.3	30	0	22	0.84	44	40	0
personal pizza crusts	1	1	5	5	1	9.99	600			1.67	Kinnikinnick	792	1	0	0		75	250	7	1	0	26	180	41	5	4	4	3	0	2	6	20	333.333	9.3	1.3	0	34.7	240	54.7	6.7	5.3	5.3	30	0	22	0.84	44	40	0
Pizza crust (ready made)	1	1	2	9	2	6.99	375			1.86	Glutino	801	1	0	0		94	270	4.5	0.3	0	0	550	56	3	2	1	0	0	0	15		287.234	4.8	0.3	0	0	585.1	59.6	3.2	2.1	1.1	0	0	0	2.1		0	0
Pizza Crust	1	1	5	15	1	5.79	224			2.58	Udi's	803	1	0	0		56	160	4.5	0.3	0	0	290	26	1	4	4	0	0	2	2		285.714	8	0.5	0	0	517.9	46.4	1.8	7.1	7.1	0	0	22	0.28		0	0
pizza crust	1	1	1	3	2	5.79	224			2.58	Udi's	803	1	0	0		56	160	4.5	0.3	0	0	290	26	1	4	4	0	0	2	2		285.714	8	0.5	0	0	517.9	46.4	1.8	7.1	7.1	0	0	22	0.28		0	0
pizza crust	1	1	3	18	1	5.99	224			2.67	Udi's	803	1	0	0		56	160	4.5	0.3	0	0	290	26	1	4	4	0	0	2	2		285.714	8	0.5	0	0	517.9	46.4	1.8	7.1	7.1	0	0	22	0.28		0	0
pizza crust	1	1	2	6	2	5.99	224			2.67	Udi's	803	1	0	0		56	160	4.5	0.3	0	0	290	26	1	4	4	0	0	2	2		285.714	8	0.5	0	0	517.9	46.4	1.8	7.1	7.1	0	0	22	0.28		0	0
pizza crust	1	1	2	3	2	5.99	224			2.67	Udi's	803	1	0	0		56	160	4.5	0.3	0	0	290	26	1	4	4	0	0	2	2		285.714	8	0.5	0	0	517.9	46.4	1.8	7.1	7.1	0	0	22	0.28		0	0
pizza crust	1	1	3	19	1	6.19	224			2.76	Udi's	803	1	0	0		56	160	4.5	0.3	0	0	290	26	1	4	4	0	0	2	2		285.714	8	0.5	0	0	517.9	46.4	1.8	7.1	7.1	0	0	22	0.28		0	0
pizza crust	1	1	3	4	1	6.29	224			2.81	Udi's	803	1	0	0		56	160	4.5	0.3	0	0	290	26	1	4	4	0	0	2	2		285.714	8	0.5	0	0	517.9	46.4	1.8	7.1	7.1	0	0	22	0.28		0	0
pizza crust	1	1	3	22	1	7.39	224			3.3	Udi's	803	1	0	0		56	160	4.5	0.3	0	0	290	26	1	4	4	0	0	2	2		285.714	8	0.5	0	0	517.9	46.4	1.8	7.1	7.1	0	0	22	0.28		0	0
pizza crusts	1	1	4	2	1	8.99	600			1.5	Kinnikinnick	806	1	0	0		75	250	7	1	0	25	180	41	4	5	5	3	3	2	8	28	333.333	9.3	1.3	0	33.3	240	54.7	5.3	6.7	6.7	30	1.8	22	1.12	61.6	40	2.4
pizza crust	1	1	5	16	2	9.99	600			1.67	kinnikinnick	806	1	0	0		75	250	7	1	0	25	180	41	4	5	5	3	3	2	8	28	333.333	9.3	1.3	0	33.3	240	54.7	5.3	6.7	6.7	30	1.8	22	1.12	61.6	40	2.4
Pizza crust	1	1	2	3	2	8.99	600			1.5	Kinnikinnick	806	1	0	0		75	250	7	1	0	26	180	41	5	4	4	3	0	2	6	20	333.333	9.3	1.3	0	34.7	240	54.7	6.7	5.3	5.3	30	0	22	0.84	44	40	0
pizza shell	1	1	2	6	2	5.49	250			2.2	All but Gluten	808	1	0	0		125	320	6	1.5	0	0	580	61	3	6	7	0	0	10	20		256	4.8	1.2	0	0	464	48.8	2.4	4.8	5.6	0	0	110	2.8		0	0
pizza shell	1	1	6	25	1	5.79	250			2.32	All but Gluten	808	1	0	0		125	320	6	1.5	0	0	580	61	3	6	7	0	0	10	20		256	4.8	1.2	0	0	464	48.8	2.4	4.8	5.6	0	0	110	2.8		0	0
pizza shell	1	1	2	3	2	5.79	250			2.32	All but Gluten	808	1	0	0		125	320	6	1.5	0	0	580	61	3	6	7	0	0	10	20		256	4.8	1.2	0	0	464	48.8	2.4	4.8	5.6	0	0	110	2.8		0	0
Plain bagels	1	1	2	9	2	6.49	396			1.64	Udi's	812	1	0	0		99	290	9	0.5	0	0	460	43	2	5	7	0	0	2	4		292.929	9.1	0.5	0	0	464.6	43.4	2	5.1	7.1	0	0	22	0.56		0	0
Plain bagels	1	1	5	15	1	6.49	396			1.64	Udi's	812	1	0	0		99	290	9	0.5	0	0	450	43	2	5	7	0	0	2	4		292.929	9.1	0.5	0	0	454.5	43.4	2	5.1	7.1	0	0	22	0.56		0	0
plain bagel	1	1	2	6	2	6.49	396			1.64	Udi's	812	1	0	0		99	290	9	0.5	0	0	450	43	2	5	7	0	0	2	4		292.929	9.1	0.5	0	0	454.5	43.4	2	5.1	7.1	0	0	22	0.56		0	0
plain bagel	1	1	2	3	2	6.49	396			1.64	Udi's	812	1	0	0		99	290	9	0.5	0	0	450	43	2	5	7	0	0	2	4		292.929	9.1	0.5	0	0	454.5	43.4	2	5.1	7.1	0	0	22	0.56		0	0
plain bagel	1	1	3	4	1	6.39	397			1.61	Udi's	812	1	0	0		99	310	10	1	0	0	590	48	3	4	8	0	0	4	2		313.131	10.1	1	0	0	596	48.5	3	4	8.1	0	0	44	0.28		0	0
Plain bagels	1	1	5	16	2	5.49	344			1.6	kinnikinnick	813	1	0	0		86	260	8	1.5	0	0	300	47	7	2	1	0	0	6	6	25	302.326	9.3	1.7	0	0	348.8	54.7	8.1	2.3	1.2	0	0	66	0.84	55	0	0
plain bagels	1	1	1	3	2	5.99	344			1.74	Kinnikinnick	813	1	0	0		86	260	8	1.5	0	0	300	47	7	2	1	0	0	6	6	25	302.326	9.3	1.7	0	0	348.8	54.7	8.1	2.3	1.2	0	0	66	0.84	55	0	0
plain tortillas	1	1	5	15	1	5.89	432			1.36	Udi's	816	1	0	0		72	160	4	2	0	0	330	27	0	4	5	0	0	4	2		222.222	5.6	2.8	0	0	458.3	37.5	0	5.6	6.9	0	0	44	0.28		0	0
plain tortilla	1	1	1	3	2	5.99	432			1.39	Udi's	816	1	0	0		72	160	4	2	0	0	330	27	0	4	5	0	0	4	2		222.222	5.6	2.8	0	0	458.3	37.5	0	5.6	6.9	0	0	44	0.28		0	0
plain tortilla	1	1	3	19	1	4.99	320			1.56	Udi's	816	1	0	0		40	90	2	1	0	0	180	15	0	2	3	0	0	2	2		225	5	2.5	0	0	450	37.5	0	5	7.5	0	0	22	0.28		0	0
plain tortillas	1	1	5	6	2	4.99	320			1.56	Udi's	816	1	0	0		40	90	2	1	0	0	180	15	0	2	3	0	0	2	2		225	5	2.5	0	0	450	37.5	0	5	7.5	0	0	22	0.28		0	0
plain tortillas	1	1	5	5	1	4.99	320			1.56	Udi's	816	1	0	0		40	90	2	1	0	0	180	15	0	2	3	0	0	2	2		225	5	2.5	0	0	450	37.5	0	5	7.5	0	0	22	0.28		0	0
plain tortillas	1	1	3	17	1	7.4	432			1.71	Udi's	816	1	0	0		40	90	2	1	0	0	180	15	0	2	3	0	0	2	2		225	5	2.5	0	0	450	37.5	0	5	7.5	0	0	22	0.28		0	0
raisin loaf	1	1	3	4	1	5.79	340			1.7	Udi's	854	1	0	0		49	140	3	0	0	0	200	25	1	9	4	0	0	2	2		285.714	6.1	0	0	0	408.2	51	2	18.4	8.2	0	0	22	0.28		0	0
raisin tapioca rice bread	1	1	5	5	1	6.99	650			1.08	Kinnikinnick	855	1	0	0		46.4	133	2.5	0.4	0	20	125	24	3	8	2	7	0	0	10	5	286.638	5.4	0.9	0	43.1	269.4	51.7	6.5	17.2	4.3	70	0	0	1.4	11	150.862	0
raisin tapioca bread	1	1	1	3	2	6.49	650			1	Kinnikinnick	855	1	0	0		56	133	2.5	0.4	0	20	125	24	3	8	2	7	0	0	10	5	237.5	4.5	0.7	0	35.7	223.2	42.9	5.4	14.3	3.6	70	0	0	1.4	11	125	0
raisin tapioca rice bread	1	1	4	2	1	5.99	650			0.92	Kinnikinnick	855	1	0	0		650	133	2.5	0.4	0	20	125	24	3	8	2	7	0	0	10	5	20.4615	0.4	0.1	0	3.1	19.2	3.7	0.5	1.2	0.3	70	0	0	1.4	11	10.7692	0
rice tortillas	1	1	2	6	2	3.99	340			1.17	Food for Life	887	1	0	0		56.6	130	2.5	0	0	0	160	24	2	0	2	0	0	0	4	0	229.682	4.4	0	0	0	282.7	42.4	3.5	0	3.5	0	0	0	0.56	0	0	0
rice tortillas	1	1	2	3	2	3.99	340			1.17	Food for Life	887	1	0	0		56.6	130	2.5	0	0	0	160	24	2	0	2	0	0	0	4	0	229.682	4.4	0	0	0	282.7	42.4	3.5	0	3.5	0	0	0	0.56	0	0	0
sandwich bread	1	1	1	3	2	4.99	570			0.88	Glutino	933	1	0	0		40	140	1	0	0	0	230	29	3	8	4	0	0	8	4		350	2.5	0	0	0	575	72.5	7.5	20	10	0	0	88	0.56		0	0
sandwich rolls multigrain	1	1	1	3	2	4.99	180			2.77	Compliments	934	1	1	0		60	140	1.5	0	0	0	290	29	8	1	4	0	0	4	10		233.333	2.5	0	0	0	483.3	48.3	13.3	1.7	6.7	0	0	44	1.4		0	0
sandwitch bread white	1	1	2	3	2	5.29	400			1.32	President's Choice	935	1	1	0		62	130	4.5	1	0	0	210	20	3	3	3	0	0	6	4	10	209.677	7.3	1.6	0	0	338.7	32.3	4.8	4.8	4.8	0	0	66	0.56	22	0	0
Seeded bread	1	1	2	9	2	5.99	400			1.5	Glutino	955	1	0	0		29	80	3	0.2	0	0	170	13	1	1	1	0	2	2	2		275.862	10.3	0.7	0	0	586.2	44.8	3.4	3.4	3.4	0	1.2	22	0.28		0	4.13793
seeded bread	1	1	1	3	2	5.99	400			1.5	glutino	955	1	0	0		29	80	3	0.2	0	0	170	13	1	1	1	0	2	2	2		275.862	10.3	0.7	0	0	586.2	44.8	3.4	3.4	3.4	0	1.2	22	0.28		0	4.13793
Seeded Cranberry Bagels	1	1	5	15	1	6.49	396			1.64	Udi's	956	1	0	0		99	290	11	1	0	0	380	42	3	6	8	0	0	4	8		292.929	11.1	1	0	0	383.8	42.4	3	6.1	8.1	0	0	44	1.12		0	0
Sesame Seed Bagels	1	1	5	15	1	6.49	590			1.1	Glutino	959	1	0	0		59	180	3.5	0.3	0	0	360	35	1	7	3	0	0	8	6		305.085	5.9	0.5	0	0	610.2	59.3	1.7	11.9	5.1	0	0	88	0.84		0	0
sesame seed bagels	1	1	1	3	2	6.49	590			1.1	glutino	959	1	0	0		59	180	3.5	0.3	0	0	360	35	1	7	3	0	0	8	6		305.085	5.9	0.5	0	0	610.2	59.3	1.7	11.9	5.1	0	0	88	0.84		0	0
soft blueberry bagels	1	1	1	3	2	5.99	344			1.74	Kinnikinnick	1005	1	0	0		86	270	8	1.5	0	0	300	47	8	3	1	0	0	6	8	25	313.953	9.3	1.7	0	0	348.8	54.7	9.3	3.5	1.2	0	0	66	1.12	55	0	0
sunflower flax bread	1	1	1	3	2	6.49	650			1	Kinnikinnick	1054	1	0	0		46	150	4.5	0.5	0	0	290	16	3	3	3	0	0	0	10	6	326.087	9.8	1.1	0	0	630.4	34.8	6.5	6.5	6.5	0	0	0	1.4	13.2	0	0
Tapioca Rice sesame bagels	1	1	5	5	1	6.49	375			1.73	Kinnikinnick	1086	1	0	0		93.7	302	8	2.5	0	35	370	46	3	9	4	15	0	2	20	15	322.305	8.5	2.7	0	37.4	394.9	49.1	3.2	9.6	4.3	150	0	22	2.8	33	160.085	0
tortilla	1	1	3	18	1	4.99	320			1.56	Udi's	1102	1	0	0		40	90	2	1	0	0	180	15	0	2	3	0	0	2	2		225	5	2.5	0	0	450	37.5	0	5	7.5	0	0	22	0.28		0	0
tortillas	1	1	3	22	1	6.99	432			1.62	Udi's	1102	1	0	0		40	90	2	1	0	0	180	15	0	2	3	0	0	2	2		225	5	2.5	0	0	450	37.5	0	5	7.5	0	0	22	0.28		0	0
white bread	1	1	4	2	1	5.99	454			1.32	Kinnikinnick	1167	1	0	0		57	140	4	1	0	0	200	24	5	1	2	0	0	4	10	15	245.614	7	1.8	0	0	350.9	42.1	8.8	1.8	3.5	0	0	44	1.4	33	0	0
white bread	1	1	1	3	2	6.49	454			1.43	Kinnikinnick	1167	1	0	0		57	140	4	1	0	0	200	24	5	1	2	0	0	4	10	15	245.614	7	1.8	0	0	350.9	42.1	8.8	1.8	3.5	0	0	44	1.4	33	0	0
white bread	1	1	1	3	2	6.49	565			1.15	Kinnikinnick	1167	1	0	0		40.4	98	2	0.3	0	15	150	16	2	2	1	5	0	0	5	2	242.574	5	0.7	0	37.1	371.3	39.6	5	5	2.5	50	0	0	0.7	4.4	123.762	0
White bread	1	1	2	9	2	6.49	585			1.11	Kinnikinnick	1167	1	0	0		28	98	2	0.3	0	15	150	16	2	2	1	5	0	0	5		350	7.1	1.1	0	53.6	535.7	57.1	7.1	7.1	3.6	50	0	0	0.7		178.571	0
white bread	1	1	3	4	1	5.79	340			1.7	Udi's	1168	1	0	0		49	140	3.5	0	0	0	250	22	1	3	3	0	0	2	2		285.714	7.1	0	0	0	510.2	44.9	2	6.1	6.1	0	0	22	0.28		0	0
white loaf	1	1	3	18	1	5.99	340			1.76	Udi's	1168	1	0	0		49	140	3.5	0	0	0	250	22	1	3	3	0	0	2	2		285.714	7.1	0	0	0	510.2	44.9	2	6.1	6.1	0	0	22	0.28		0	0
white sandwich loaf	1	1	2	3	2	5.99	340			1.76	Udi's	1168	1	0	0		49	140	3.5	0	0	0	250	22	1	3	3	0	0	2	2		285.714	7.1	0	0	0	510.2	44.9	2	6.1	6.1	0	0	22	0.28		0	0
white loaf	1	1	4	2	1	5.99	340			1.76	Udi's	1168	1	0	0		49	140	4	0.3	0	0	260	22	1	3	4	0	0	2	2		285.714	8.2	0.6	0	0	530.6	44.9	2	6.1	8.2	0	0	22	0.28		0	0
white loaf	1	1	3	19	1	6.19	340			1.82	Udi's	1168	1	0	0		49	140	3.5	0	0	0	250	22	1	3	3	0	0	2	2		285.714	7.1	0	0	0	510.2	44.9	2	6.1	6.1	0	0	22	0.28		0	0
white sandiwch loaf	1	1	2	9	2	6.29	340			1.85	Udi's	1168	1	0	0		49	140	3.5	0	0	0	250	22	1	3	3	0	0	2	2		285.714	7.1	0	0	0	510.2	44.9	2	6.1	6.1	0	0	22	0.28		0	0
White Bread	1	1	5	15	1	6.29	340			1.85	Udi's	1168	1	0	0		49	140	3.5	0	0	0	250	22	1	3	3	0	0	2	2		285.714	7.1	0	0	0	510.2	44.9	2	6.1	6.1	0	0	22	0.28		0	0
White sandwich loaf	1	1	5	5	1	6.29	340			1.85	Udi's	1168	1	0	0		49	140	3.5	0	0	0	250	22	1	3	3	0	0	2	2		285.714	7.1	0	0	0	510.2	44.9	2	6.1	6.1	0	0	22	0.28		0	0
white loaf	1	1	1	3	2	6.29	340			1.85	Udi's	1168	1	0	0		49	140	3.5	0	0	0	250	22	1	3	3	0	0	2	2		285.714	7.1	0	0	0	510.2	44.9	2	6.1	6.1	0	0	22	0.28		0	0
white sandiwch loaf	1	1	2	6	2	6.49	340			1.91	Udi's	1168	1	0	0		49	140	3.5	0	0	0	250	22	1	3	3	0	0	2	2		285.714	7.1	0	0	0	510.2	44.9	2	6.1	6.1	0	0	22	0.28		0	0
white loaf	1	1	3	1	1	6.49	340			1.91	Udi's	1168	1	0	0		49	140	3.5	0	0	0	250	22	1	3	3	0	0	2	2		285.714	7.1	0	0	0	510.2	44.9	2	6.1	6.1	0	0	22	0.28		0	0
white bread	1	1	3	17	1	6.59	340			1.94	Udi's	1168	1	0	0		49	140	3.5	0	0	0	250	22	1	3	3	0	0	2	2		285.714	7.1	0	0	0	510.2	44.9	2	6.1	6.1	0	0	22	0.28		0	0
white sandwich loaf	1	1	3	24	1	6.99	340			2.06	Udi's	1168	1	0	0		49	140	3.5	0	0	0	250	22	1	3	3	0	0	2	2		285.714	7.1	0	0	0	510.2	44.9	2	6.1	6.1	0	0	22	0.28		0	0
white sandwich loaf	1	1	3	22	1	6.99	340			2.06	Udi's	1168	1	0	0		49	140	3.5	0	0	0	250	22	1	3	3	0	0	2	2		285.714	7.1	0	0	0	510.2	44.9	2	6.1	6.1	0	0	22	0.28		0	0
white bread	1	1	3	24	1	7.09	340			2.09	Udi's	1168	1	0	0		49	140	3.5	0	0	0	250	22	1	3	3	0	0	2	2		285.714	7.1	0	0	0	510.2	44.9	2	6.1	6.1	0	0	22	0.28		0	0
white bread	1	1	6	21	1	7.09	340			2.09	Udi's	1168	1	0	0		49	140	3.5	0	0	0	250	22	1	3	3	0	0	2	2		285.714	7.1	0	0	0	510.2	44.9	2	6.1	6.1	0	0	22	0.28		0	0
white bread	1	1	6	21	1	4.99	400			1.25	President's Choice	1169	1	1	0		62	130	4.5	1	0	0	210	20	3	3	3	0	0	6	4	10	209.677	7.3	1.6	0	0	338.7	32.3	4.8	4.8	4.8	0	0	66	0.56	22	0	0
White loaf	1	1	2	9	2	5.99	400			1.5	Glutino	1177	1	0	0		29	80	3.5	0.2	0	0	170	12	0	1	1	0	2	0	2		275.862	12.1	0.7	0	0	586.2	41.4	0	3.4	3.4	0	1.2	0	0.28		0	4.13793
white sandwich loaf	1	1	5	16	2	5.99	400			1.5	Glutino	1177	1	0	0		29	80	3.5	0.2	0	0	170	12	0	1	1	0	2	0	2		275.862	12.1	0.7	0	0	586.2	41.4	0	3.4	3.4	0	1.2	0	0.28		0	4.13793
white sandwich loaf	1	1	2	6	2	5.99	400			1.5	Glutino	1177	1	0	0		29	80	3.5	0.2	0	0	170	12	0	1	1	0	2	0	2		275.862	12.1	0.7	0	0	586.2	41.4	0	3.4	3.4	0	1.2	0	0.28		0	4.13793
White sandwich loaf	1	1	5	5	1	5.99	400			1.5	Glutino	1177	1	0	0		29	80	3.5	0.2	0	0	170	12	0	1	1	0	2	0	2		275.862	12.1	0.7	0	0	586.2	41.4	0	3.4	3.4	0	1.2	0	0.28		0	4.13793
white sandwich loaf	1	1	2	3	2	5.99	400			1.5	Glutino	1177	1	0	0		29	80	3.5	0.2	0	0	170	12	0	1	1	0	2	0	2		275.862	12.1	0.7	0	0	586.2	41.4	0	3.4	3.4	0	1.2	0	0.28		0	4.13793
white sandwich loaf	1	1	1	3	2	5.99	400			1.5	glutino	1177	1	0	0		29	80	3.5	0.2	0	0	170	12	0	1	1	0	2	0	2		275.862	12.1	0.7	0	0	586.2	41.4	0	3.4	3.4	0	1.2	0	0.28		0	4.13793
white rice bread	1	1	1	3	2	6.49	500			1.3	PaneRiso	1182	1	0	0		35	80	1.5	0.2	0	0	190	17	0	1	1	0	0	0	0		228.571	4.3	0.6	0	0	542.9	48.6	0	2.9	2.9	0	0	0	0		0	0
White sanwich rolls	1	1	2	9	2	4.99	180			2.77	Compliments	1183	1	1	0		60	140	0.5	0	0	0	320	32	9	1	3	0	0	2	6		233.333	0.8	0	0	0	533.3	53.3	15	1.7	5	0	0	22	0.84		0	0
whole grain bagels	1	1	3	4	1	6.39	397			1.61	Udi's	1184	1	0	0		99	320	11	1	0	0	570	49	3	5	8	0	0	4	4		323.232	11.1	1	0	0	575.8	49.5	3	5.1	8.1	0	0	44	0.56		0	0
whole grain bagel	1	1	2	9	2	6.49	397			1.63	Udi's	1184	1	0	0		99	320	11	1	0	0	570	49	3	5	8	0	0	4	4		323.232	11.1	1	0	0	575.8	49.5	3	5.1	8.1	0	0	44	0.56		0	0
Whole Grain Bagels	1	1	5	15	1	6.49	397			1.63	Udi's	1184	1	0	0		99	320	11	1	0	0	570	49	3	5	8	0	0	4	4		323.232	11.1	1	0	0	575.8	49.5	3	5.1	8.1	0	0	44	0.56		0	0
whole grain bagel	1	1	2	6	2	6.49	397			1.63	Udi's	1184	1	0	0		99	320	11	1	0	0	570	49	3	5	8	0	0	4	4		323.232	11.1	1	0	0	575.8	49.5	3	5.1	8.1	0	0	44	0.56		0	0
whole grain bagels	1	1	5	5	1	6.49	397			1.63	Udi's	1184	1	0	0		99	320	11	1	0	0	570	49	3	5	8	0	0	4	4		323.232	11.1	1	0	0	575.8	49.5	3	5.1	8.1	0	0	44	0.56		0	0
whole grain bagel	1	1	2	3	2	6.49	397			1.63	Udi's	1184	1	0	0		99	320	11	1	0	0	570	49	3	5	8	0	0	4	4		323.232	11.1	1	0	0	575.8	49.5	3	5.1	8.1	0	0	44	0.56		0	0
whole grain bagel	1	1	1	3	2	6.49	397			1.63	Udi's	1184	1	0	0		99	320	11	1	0	0	570	49	3	5	8	0	0	4	4		323.232	11.1	1	0	0	575.8	49.5	3	5.1	8.1	0	0	44	0.56		0	0
whole grain bagels	1	1	3	18	1	6.59	397			1.66	Udi's	1184	1	0	0		99	320	11	1	0	0	570	49	3	5	8	0	0	4	4		323.232	11.1	1	0	0	575.8	49.5	3	5.1	8.1	0	0	44	0.56		0	0
whole grain bagel	1	1	2	6	2	6.49	590			1.1	Glutino	1185	1	0	0		99	320	11	1	0	0	570	49	3	5	8	0	0	4	4		323.232	11.1	1	0	0	575.8	49.5	3	5.1	8.1	0	0	44	0.56		0	0
whole grain bread	1	1	5	16	2	6.99	504			1.39	kinnikinnick	1186	1	0	0		63	160	5	1	0	0	220	25	5	2	3	0	0	4	8	15	253.968	7.9	1.6	0	0	349.2	39.7	7.9	3.2	4.8	0	0	44	1.12	33	0	0
whole grain dinner rolls	1	1	3	17	1	5.35	240			2.23	Udi's	1188	1	0	0		40	110	4	0.4	0	0	170	14	3	1	4	0	0	2	4		275	10	1	0	0	425	35	7.5	2.5	10	0	0	22	0.56		0	0
whole grain dinner rolls	1	1	3	19	1	6.19	240			2.58	Udi's	1188	1	0	0		35	80	1.5	0	0	0	200	15	1	1	3	0	0	2	2		228.571	4.3	0	0	0	571.4	42.9	2.9	2.9	8.6	0	0	22	0.28		0	0
whole grain hamburger buns	1	1	3	17	1	5.59	308			1.81	Udi's	1190	1	0	0		77	180	5	0.4	0	0	340	31	1	4	5	0	0	4	6		233.766	6.5	0.5	0	0	441.6	40.3	1.3	5.2	6.5	0	0	44	0.84		0	0
whole grain hamburger buns	1	1	5	5	1	5.89	308			1.91	Udi's	1190	1	0	0		77	180	5	0.4	0	0	340	31	1	4	5	0	0	4	6		233.766	6.5	0.5	0	0	441.6	40.3	1.3	5.2	6.5	0	0	44	0.84		0	0
whole grain hamburger bun	1	1	1	3	2	5.89	308			1.91	Udi's	1190	1	0	0		77	180	5	0.4	0	0	340	31	1	4	5	0	0	4	6		233.766	6.5	0.5	0	0	441.6	40.3	1.3	5.2	6.5	0	0	44	0.84		0	0
whole grain hamburger bun	1	1	3	18	1	5.99	308			1.94	Udi's	1190	1	0	0		77	180	5	0.4	0	0	340	31	1	4	5	0	0	4	6		233.766	6.5	0.5	0	0	441.6	40.3	1.3	5.2	6.5	0	0	44	0.84		0	0
whole grain hamburger buns	1	1	3	1	1	6.99	308			2.27	Udi's	1190	1	0	0		77	180	5	0.4	0	0	340	31	1	4	5	0	0	4	6		233.766	6.5	0.5	0	0	441.6	40.3	1.3	5.2	6.5	0	0	44	0.84		0	0
whole grain loaf	1	1	2	6	2	5.49	600			0.92	All but Gluten	1191	1	0	0		82	250	8	1.5	0	0	380	40	6	3	7	0	0	8	15		304.878	9.8	1.8	0	0	463.4	48.8	7.3	3.7	8.5	0	0	88	2.1		0	0
whole grain loaf	1	1	2	3	2	5.79	600			0.97	All but Gluten	1191	1	0	0		82	250	8	1.5	0	0	380	40	6	3	7	0	0	8	15		304.878	9.8	1.8	0	0	463.4	48.8	7.3	3.7	8.5	0	0	88	2.1		0	0
Wraps	1	1	2	9	2	5.49	396			1.39	La tortilla factory	1198	1	0	0		66	190	6	1.5	0	0	340	33	3	1	2	0	0	8	10		287.879	9.1	2.3	0	0	515.2	50	4.5	1.5	3	0	0	88	1.4		0	0
wraps	1	1	1	3	2	5.49	396			1.39	LaTortilla Factory	1198	1	0	0		66	190	6	1.5	0	0	340	33	3	1	2	0	0	8	10		287.879	9.1	2.3	0	0	515.2	50	4.5	1.5	3	0	0	88	1.4		0	0
white bread	1	0	6	21	1	3.99	570			0.7	Wonder		1	0	0		63	160	2	0.5	0	0	250	31	1	3	5	0	0	4	15	35	253.968	3.2	0.8	0	0	396.8	49.2	1.6	4.8	7.9	0	0	44	2.1	77	0	0
hamburger bun	1	0	6	21	1	3.99	528			0.76	D'Italiano		1	0	0		56	150	2	0.4	0	0	220	28	1	2	5	0	0	4	10	30	267.857	3.6	0.7	0	0	392.9	50	1.8	3.6	8.9	0	0	44	1.4	66	0	0
english muffins	1	0	3	22	1	3.29	410			0.8	Bens		1	0	0		68	140	1	0.1	0	0	280	28	1	1	5	0	0	4	15	35	205.882	1.5	0.1	0	0	411.8	41.2	1.5	1.5	7.4	0	0	44	2.1	77	0	0
english muffins	1	0	3	19	1	3.29	410			0.8	Bens		1	0	0		68	140	1	0.1	0	0	280	28	1	1	5	0	0	4	15	35	205.882	1.5	0.1	0	0	411.8	41.2	1.5	1.5	7.4	0	0	44	2.1	77	0	0
white bread	1	0	3	24	1	2.89	500			0.58	co-op		1	1	0		63	150	1.5	0.5	0	0	300	29	1	2	5	0	0	4	15	30	238.095	2.4	0.8	0	0	476.2	46	1.6	3.2	7.9	0	0	44	2.1	66	0	0
white bread	1	0	3	18	1	2.89	500			0.58	co-op		1	1	0		63	150	1.5	0.5	0	0	300	29	1	2	5	0	0	4	15	30	238.095	2.4	0.8	0	0	476.2	46	1.6	3.2	7.9	0	0	44	2.1	66	0	0
white bread	1	0	3	22	1	2.89	500			0.58	Ben's		1	0	0		63	150	2	0.3	0	0	250	29	1	3	5	0	0	4	15	30	238.095	3.2	0.5	0	0	396.8	46	1.6	4.8	7.9	0	0	44	2.1	66	0	0
white bread	1	0	6	21	1	3.89	570			0.68	Bens		1	0	0		63	150	2	0.5	0	0	250	29	1	3	5	0	0	4	15	30	238.095	3.2	0.8	0	0	396.8	46	1.6	4.8	7.9	0	0	44	2.1	66	0	0
white bread	1	0	3	19	1	3.99	570			0.7	Bens		1	0	0		63	150	2	0.5	0	0	250	29	1	3	5	0	0	4	15	30	238.095	3.2	0.8	0	0	396.8	46	1.6	4.8	7.9	0	0	44	2.1	66	0	0
bagel	1	0	6	21	1	4.79	450			1.06	Dempsters		1	0	0		75	190	1	0.2	0	0	260	36	1	2	7	0	0	4	20	35	253.333	1.3	0.3	0	0	346.7	48	1.3	2.7	9.3	0	0	44	2.8	77	0	0
hot dog buns	1	0	6	25	1	2.5	528			0.47	Bens		1	0	0		45	110	1.5	0.4	0	0	170	21	1	3	3	0	0	2	10	20	244.444	3.3	0.9	0	0	377.8	46.7	2.2	6.7	6.7	0	0	22	1.4	44	0	0
hot dog bun	1	0	3	24	1	3.79	448			0.85	Bens		1	0	0		45	110	1.5	0.4	0	0	170	21	1	3	3	0	0	2	10	20	244.444	3.3	0.9	0	0	377.8	46.7	2.2	6.7	6.7	0	0	22	1.4	44	0	0
hamburger bun	1	0	3	19	1	3.79	448			0.85	Bens		1	0	0		45	110	1.5	0.4	0	0	170	21	1	3	3	0	0	2	10	20	244.444	3.3	0.9	0	0	377.8	46.7	2.2	6.7	6.7	0	0	22	1.4	44	0	0
hot dog bun	1	0	3	19	1	3.79	448			0.85	Bens		1	0	0		45	110	1.5	0.4	0	0	170	21	1	3	3	0	0	2	10	20	244.444	3.3	0.9	0	0	377.8	46.7	2.2	6.7	6.7	0	0	22	1.4	44	0	0
hot dog buns	1	0	3	24	1	3.69	360			1.03	Bens		1	0	0		45	110	1.5	0.4	0	0	170	21	1	3	3	0	0	2	10	20	244.444	3.3	0.9	0	0	377.8	46.7	2.2	6.7	6.7	0	0	22	1.4	44	0	0
hot dog bun	1	0	6	21	1	3.69	360			1.03	Bens		1	0	0		45	110	1.5	0.4	0	0	170	21	1	3	3	0	0	2	10	20	244.444	3.3	0.9	0	0	377.8	46.7	2.2	6.7	6.7	0	0	22	1.4	44	0	0
hamburger buns	1	0	3	18	1	3.69	360			1.03	Bens		1	0	0		45	110	1.5	0.4	0	0	170	21	1	3	3	0	0	2	10	20	244.444	3.3	0.9	0	0	377.8	46.7	2.2	6.7	6.7	0	0	22	1.4	44	0	0
hot dog buns	1	0	3	18	1	3.69	360			1.03	Bens		1	0	0		45	110	1.5	0.4	0	0	170	21	1	3	3	0	0	2	10	20	244.444	3.3	0.9	0	0	377.8	46.7	2.2	6.7	6.7	0	0	22	1.4	44	0	0
tortilla	1	0	3	19	1	4.39	610			0.72	Dempsters		1	0	0		34	100	2.5	0.5	0	0	180	16	1	0	3	0	0	2	8	15	294.118	7.4	1.5	0	0	529.4	47.1	2.9	0	8.8	0	0	22	1.12	33	0	0
tortillas	1	0	3	19	1	4.39	610			0.72	Dempsters		1	0	0		34	100	2.5	0.5	0	0	180	16	1	0	3	0	0	2	8	15	294.118	7.4	1.5	0	0	529.4	47.1	2.9	0	8.8	0	0	22	1.12	33	0	0
tortilla	1	0	3	22	1	4.39	340			1.29	Dempsters		1	0	0		34	100	2.5	0.5	0	0	180	16	1	0	3	0	0	2	8	15	294.118	7.4	1.5	0	0	529.4	47.1	2.9	0	8.8	0	0	22	1.12	33	0	0
tortilla	1	0	3	22	1	4.39	340			1.29	Dempsters		1	0	0		34	100	2.5	0.5	0	0	180	16	1	0	3	0	0	2	8	15	294.118	7.4	1.5	0	0	529.4	47.1	2.9	0	8.8	0	0	22	1.12	33	0	0
cinnamon raisin bread	1	0	3	19	1	3.99	450			0.89	Sun Maid		1	0	0		64	170	2.5	0.4	0	0	210	34	1	15	5	0	0	2	10	20	265.625	3.9	0.6	0	0	328.1	53.1	1.6	23.4	7.8	0	0	22	1.4	44	0	0
cinnamon bread	1	0	3	19	1	7.99	450			1.78	Sun Maid		1	0	0		64	170	2.5	0.4	0	0	210	34	1	15	5	0	0	2	10	20	265.625	3.9	0.6	0	0	328.1	53.1	1.6	23.4	7.8	0	0	22	1.4	44	0	0
everything bagel	1	0	3	18	1	4.89	450			1.09	Dempsters		1	0	0		85	230	5	0.5	0	0	300	38	5	1	10	0	0	8	20	20	270.588	5.9	0.6	0	0	352.9	44.7	5.9	1.2	11.8	0	0	88	2.8	44	0	0
white bread	1	0	2	6	2	2.49	570			0.44	Wonder		1	0	0		63	160	2	0.5	0	0	250	31	1	3	5	0	0	4	15	35	253.968	3.2	0.8	0	0	396.8	49.2	1.6	4.8	7.9	0	0	44	2.1	77	0	0
12 Grain bagels	1	0	5	15	1	3.59	600			0.6	Dempsters		1	0	0		85	230	5	0.5	0	0	300	38	5	1	10	0	0	8	20	20	270.588	5.9	0.6	0	0	352.9	44.7	5.9	1.2	11.8	0	0	88	2.8	44	0	0
White bread	1	0	3	17	1	3.79	756			0.5	Ben's		1	0	0		63	150	2	0.3	0	0	250	29	1	3	5	0	0	4	15	30	238.095	3.2	0.5	0	0	396.8	46	1.6	4.8	7.9	0	0	44	2.1	66	0	0
original bagels	1	0	2	3	2	4.69	540			0.87	Country Harvest		1	0	0		90	240	2	0.5	0	0	360	46	2	4	9	0	0	6	25	70	266.667	2.2	0.6	0	0	400	51.1	2.2	4.4	10	0	0	66	3.5	154	0	0
sesame presliced bagels	1	0	2	3	2	4.69	540			0.87	Country Harvest		1	0	0		90	240	2.5	0.5	0	0	360	46	2	4	10	0	0	6	25	80	266.667	2.8	0.6	0	0	400	51.1	2.2	4.4	11.1	0	0	66	3.5	176	0	0
white sandwich bread	1	0	2	3	2	3.59	675			0.53	Wonder		1	0	0		63	160	2	0.5	0	0	250	31	1	3	5	0	0	4	15	35	253.968	3.2	0.8	0	0	396.8	49.2	1.6	4.8	7.9	0	0	44	2.1	77	0	0
white bread	1	0	1	3	2	3.29	570			0.58	Wonder		1	0	0		63	160	2	0.5	0	0	250	31	1	3	5	0	0	4	15	35	253.968	3.2	0.8	0	0	396.8	49.2	1.6	4.8	7.9	0	0	44	2.1	77	0	0
white bread	1	0	3	17	1	2.89	500			0.58	Ben's		1	0	0		63	150	2	0.3	0	0	250	29	1	3	5	0	0	4	15	30	238.095	3.2	0.5	0	0	396.8	46	1.6	4.8	7.9	0	0	44	2.1	66	0	0
white sandwitch bread	1	0	1	3	2	3.4	570			0.6	ben's		1	0	0		76	180	2	0.5	0	0	220	35	3	3	6	0	0	4	15	30	236.842	2.6	0.7	0	0	289.5	46.1	3.9	3.9	7.9	0	0	44	2.1	66	0	0
white bread	1	0	5	5	1	2.99	500			0.6	Ben's		1	0	0		63	150	2	0.3	0	0	250	29	1	3	5	0	0	4	15	10	238.095	3.2	0.5	0	0	396.8	46	1.6	4.8	7.9	0	0	44	2.1	22	0	0
white bread	1	0	5	5	1	2.99	500			0.6	Ben's		1	0	0		63	150	2	0.3	0	0	250	29	1	3	5	0	0	4	15	30	238.095	3.2	0.5	0	0	396.8	46	1.6	4.8	7.9	0	0	44	2.1	66	0	0
white bread	1	0	1	3	2	2.99	500			0.6	Ben's		1	0	0		63	150	2	0.3	0	0	250	29	1	3	5	0	0	4	15	30	238.095	3.2	0.5	0	0	396.8	46	1.6	4.8	7.9	0	0	44	2.1	66	0	0
plain bagel	1	0	5	16	2	3.69	450			0.82	dempsters		1	0	0		75	190	1	0.2	0	0	260	36	1	2	7	0	0	4	20	35	253.333	1.3	0.3	0	0	346.7	48	1.3	2.7	9.3	0	0	44	2.8	77	0	0
Cinnamon rasin bagels	1	0	5	15	1	3.69	450			0.82	Dempsters		1	0	0		75	190	1	0.3	0	0	260	39	2	6	6	0	0	6	20	6	253.333	1.3	0.4	0	0	346.7	52	2.7	8	8	0	0	66	2.8	13.2	0	0
white bread	1	0	3	1	1	3.29	500			0.66	Bens		1	0	0		63	150	2	0.5	0	0	250	29	1	3	5	0	0	4	15	30	238.095	3.2	0.8	0	0	396.8	46	1.6	4.8	7.9	0	0	44	2.1	66	0	0
Xtra Soft White Sandwich Bread	1	0	5	15	1	3.99	600			0.67	Ben's		1	0	0		76	180	2	0.5	0	0	220	35	3	3	6	0	0	4	15	30	236.842	2.6	0.7	0	0	289.5	46.1	3.9	3.9	7.9	0	0	44	2.1	66	0	0
white bread	1	0	4	2	1	3.89	570			0.68	Wonder bread		1	0	0		63	160	2	0.5	0	0	250	31	1	3	5	0	0	4	15	35	253.968	3.2	0.8	0	0	396.8	49.2	1.6	4.8	7.9	0	0	44	2.1	77	0	0
white bread	1	0	2	6	2	3.49	500			0.7	Bens		1	0	0		63	150	2	0.3	0	0	250	29	1	3	5	0	0	4	15	30	238.095	3.2	0.5	0	0	396.8	46	1.6	4.8	7.9	0	0	44	2.1	66	0	0
12 grain bagel	1	0	1	3	2	4.79	510			0.94	Dempsters		1	0	0		85	230	5	0.5	0	0	300	38	5	1	10	0	0	8	20	20	270.588	5.9	0.6	0	0	352.9	44.7	5.9	1.2	11.8	0	0	88	2.8	44	0	0
whole wheat bagel	1	0	3	18	1	3.29	450			0.73	Dempsters		1	0	0		75	190	2	0.4	0	0	280	35	4	2	7	0	0	4	15	15	253.333	2.7	0.5	0	0	373.3	46.7	5.3	2.7	9.3	0	0	44	2.1	33	0	0
whole wheat bread	1	0	3	17	1	3.79	756			0.5	Ben's		1	0	0		63	150	2	0.5	0	0	220	27	3	3	6	0	0	4	10	10	238.095	3.2	0.8	0	0	349.2	42.9	4.8	4.8	9.5	0	0	44	1.4	22	0	0
whole wheat bread	1	0	3	17	1	3.79	756			0.5	Ben's		1	0	0		63	150	2	0.5	0	0	220	27	3	3	6	0	0	4	10	10	238.095	3.2	0.8	0	0	349.2	42.9	4.8	4.8	9.5	0	0	44	1.4	22	0	0
english muffin	1	0	1	3	2	3.19	410			0.78	ben's		1	0	0		68	150	1	0.2	0	0	150	29	1	2	5	0	0	4	15	35	220.588	1.5	0.3	0	0	220.6	42.6	1.5	2.9	7.4	0	0	44	2.1	77	0	0
english muffins	1	0	5	5	1	3.19	410			0.78	Ben's		1	0	0		68	140	1	0.1	0	0	280	28	1	1	5	0	0	4	15	35	205.882	1.5	0.1	0	0	411.8	41.2	1.5	1.5	7.4	0	0	44	2.1	77	0	0
sesame bagels	1	0	5	5	1	4.79	450			1.06	Dempster's		1	0	0		75	200	2.5	0.4	0	0	250	36	2	2	7	0	0	6	20	35	266.667	3.3	0.5	0	0	333.3	48	2.7	2.7	9.3	0	0	66	2.8	77	0	0
bagel	1	0	3	17	1	4.79	450			1.06	Dempsters		1	0	0		75	190	1	0.2	0	0	260	36	1	2	7	0	0	4	20	35	253.333	1.3	0.3	0	0	346.7	48	1.3	2.7	9.3	0	0	44	2.8	77	0	0
plain bagel	1	0	1	3	2	4.79	450			1.06	dempsters		1	0	0		75	190	1	0.2	0	0	260	36	1	2	7	0	0	4	20	35	253.333	1.3	0.3	0	0	346.7	48	1.3	2.7	9.3	0	0	44	2.8	77	0	0
English Muffins	1	0	5	15	1	3.29	410			0.8	Ben's		1	0	0		68	150	1	0.2	0	0	150	29	1	2	5	0	0	4	15	35	220.588	1.5	0.3	0	0	220.6	42.6	1.5	2.9	7.4	0	0	44	2.1	77	0	0
english muffins	1	0	5	16	2	3.29	410			0.8	Ben's		1	0	0		68	140	1	0.1	0	0	280	28	1	1	5	0	0	4	15	35	205.882	1.5	0.1	0	0	411.8	41.2	1.5	1.5	7.4	0	0	44	2.1	77	0	0
Sesame Seed Bagels	1	0	5	15	1	4.89	450			1.09	Dempsters		1	0	0		75	200	2.5	0.4	0	0	250	36	2	2	7	0	0	6	20	35	266.667	3.3	0.5	0	0	333.3	48	2.7	2.7	9.3	0	0	66	2.8	77	0	0
Hamburger buns	1	0	5	15	1	3	540			0.56	Ben's		1	0	0		45	110	1.5	0.4	0	0	170	21	1	2	3	0	0	2	10	20	244.444	3.3	0.9	0	0	377.8	46.7	2.2	4.4	6.7	0	0	22	1.4	44	0	0
Hot dog buns	1	0	5	15	1	3	528			0.57	Ben's		1	0	0		45	110	1.5	0.4	0	0	170	21	1	3	3	0	0	2	10	20	244.444	3.3	0.9	0	0	377.8	46.7	2.2	6.7	6.7	0	0	22	1.4	44	0	0
twelve grain bagels	1	0	2	3	2	4.69	540			0.87	Country Harvest		1	0	0		90	260	4.5	1	0	0	280	44	5	6	10	0	0	6	15	40	288.889	5	1.1	0	0	311.1	48.9	5.6	6.7	11.1	0	0	66	2.1	88	0	0
whole grain bagel	1	0	2	6	2	4.69	540			0.87	Country Harvest		1	0	0		90	250	4	0.5	0	0	370	44	5	6	10	0	0	6	15	40	277.778	4.4	0.6	0	0	411.1	48.9	5.6	6.7	11.1	0	0	66	2.1	88	0	0
whole wheat bread	1	0	1	3	2	2.99	500			0.6	ben's		1	0	0		63	150	2	0.5	0	0	220	27	3	3	6	0	0	4	10	10	238.095	3.2	0.8	0	0	349.2	42.9	4.8	4.8	9.5	0	0	44	1.4	22	0	0
original tortillas	1	0	5	15	1	3	610			0.49	Dempsters		1	0	0		34	100	2.5	0.5	0	0	180	16	1	0	3	0	0	2	8	15	294.118	7.4	1.5	0	0	529.4	47.1	2.9	0	8.8	0	0	22	1.12	33	0	0
say no to fat whole grain loaf	1	0	1	3	2	4.79	500			0.96	dempsters		1	0	0		77	180	1.5	0.3	0	0	310	32	5	1	9	0	0	4	15	15	233.766	1.9	0.4	0	0	402.6	41.6	6.5	1.3	11.7	0	0	44	2.1	33	0	0
cinnamon raisin bread	1	0	3	1	1	4.39	450			0.98	Sun-Maid		1	0	0		54	170	2.5	0.5	0	0	210	33	2	13	5	0	0	2	15	20	314.815	4.6	0.9	0	0	388.9	61.1	3.7	24.1	9.3	0	0	22	2.1	44	0	0
whole wheat bread	1	0	4	2	1	3.89	570			0.68	Wonder		1	0	0		63	160	2	0.5	0	0	250	30	3	2	7	0	0	6	10	15	253.968	3.2	0.8	0	0	396.8	47.6	4.8	3.2	11.1	0	0	66	1.4	33	0	0
raisin cinnamon swirl	1	0	5	5	1	4.69	450			1.04	sun-maid		1	0	0		64	170	2.5	0.5	0	0	210	33	2	13	5	0	0	2	15	20	265.625	3.9	0.8	0	0	328.1	51.6	3.1	20.3	7.8	0	0	22	2.1	44	0	0
whole wheat bagels	1	0	5	5	1	4.79	450			1.06	Demspter's bagels		1	0	0		75	190	2	0.4	0	0	280	35	4	2	7	0	0	4	15	15	253.333	2.7	0.5	0	0	373.3	46.7	5.3	2.7	9.3	0	0	44	2.1	33	0	0
whole grain bagels	1	0	3	4	1	4.79	450			1.06	Dempsters		1	0	0		75	190	2	0.4	0	0	280	35	4	2	7	0	0	4	15	15	253.333	2.7	0.5	0	0	373.3	46.7	5.3	2.7	9.3	0	0	44	2.1	33	0	0
raisin cinnamon bread	1	0	4	2	1	3.89	675			0.58	Country Harvest		1	0	0		45	130	2.5	1	0	0	160	24	2	8	4	0	0	2	8	20	288.889	5.6	2.2	0	0	355.6	53.3	4.4	17.8	8.9	0	0	22	1.12	44	0	0
Whole wheat bagels	1	0	5	15	1	4.89	450			1.09	Dempsters		1	0	0		75	190	2	0.4	0	0	280	35	4	2	7	0	0	4	15	15	253.333	2.7	0.5	0	0	373.3	46.7	5.3	2.7	9.3	0	0	44	2.1	33	0	0
whole grain bread	1	0	1	3	2	3.49	600			0.58	Dempsters		1	0	0		43	100	1.5	0.4	0	0	180	19	3	2	4	0	0	2	8	8	232.558	3.5	0.9	0	0	418.6	44.2	7	4.7	9.3	0	0	22	1.12	17.6	0	0
100% whole wheat hotdog buns	1	0	5	5	1	3.29	448			0.73	Ben's		1	0	0		56	140	2	0.5	0	0	200	25	2	3	5	0	0	4	10	10	250	3.6	0.9	0	0	357.1	44.6	3.6	5.4	8.9	0	0	44	1.4	22	0	0
whole grain loaf	1	0	2	6	2	3.69	500			0.74	Bens		1	0	0		63	150	2	0.5	0	0	220	27	3	3	6	0	0	4	10	10	238.095	3.2	0.8	0	0	349.2	42.9	4.8	4.8	9.5	0	0	44	1.4	22	0	0
whole wheat whole grain bread	1	0	2	6	2	3.69	500			0.74	Bens		1	0	0		63	150	2	0.5	0	0	220	27	3	3	6	0	0	4	10	10	238.095	3.2	0.8	0	0	349.2	42.9	4.8	4.8	9.5	0	0	44	1.4	22	0	0
Super grains flax, quinoa and chia	1	0	3	4	1	3.59	600			0.6	Dempsters		1	0	0		43	120	1.5	0.3	0	0	190	21	2	3	4	0	0	4	8	8	279.07	3.5	0.7	0	0	441.9	48.8	4.7	7	9.3	0	0	44	1.12	17.6	0	0
ancient grains with quinoa bread	1	0	5	15	1	3.59	600			0.6	Dempsters		1	0	0		43	110	1.5	0.4	0	0	160	20	3	2	4	0	0	2	8	10	255.814	3.5	0.9	0	0	372.1	46.5	7	4.7	9.3	0	0	22	1.12	22	0	0
ancient grains with quinoa bread	1	0	5	15	1	3.59	600			0.6	Dempsters		1	0	0		43	110	1.5	0.4	0	0	160	20	3	2	4	0	0	2	8	10	255.814	3.5	0.9	0	0	372.1	46.5	7	4.7	9.3	0	0	22	1.12	22	0	0
tortilla	1	0	2	6	2	3.99	348			1.15	Country Harvest		1	0	0		58	170	4.5	1	0	0	290	28	3	1	5	0	0	4	15	25	293.103	7.8	1.7	0	0	500	48.3	5.2	1.7	8.6	0	0	44	2.1	55	0	0
white hotdog buns	1	0	2	3	2	2.99	384			0.78	Wonder		1	0	0		48	130	1.5	0.3	0	0	190	24	1	2	4	0	0	4	10	20	270.833	3.1	0.6	0	0	395.8	50	2.1	4.2	8.3	0	0	44	1.4	44	0	0
hotdog buns	1	0	4	2	1	2.99	384			0.78	Wonder		1	0	0		48	130	1.5	0.3	0	0	190	24	1	2	4	0	0	4	10	20	270.833	3.1	0.6	0	0	395.8	50	2.1	4.2	8.3	0	0	44	1.4	44	0	0
Mack's Flax& Omega bread	1	0	4	2	1	3.99	615			0.65	silver hills		1	0	0		41	110	2	0.2	0	0	150	17	5	1	6	0	0	2	8	15	268.293	4.9	0.5	0	0	365.9	41.5	12.2	2.4	14.6	0	0	22	1.12	33	0	0
whole wheat hamburger bun	1	0	1	3	2	3.69	448			0.82	Bens		1	0	0		56	140	2	0.5	0	0	200	25	2	3	5	0	0	4	10	10	250	3.6	0.9	0	0	357.1	44.6	3.6	5.4	8.9	0	0	44	1.4	22	0	0
12 grain bread	1	0	1	3	2	3.99	600			0.67	dempsters		1	0	0		43	120	2	0.4	0	0	160	20	3	3	4	0	0	2	8	15	279.07	4.7	0.9	0	0	372.1	46.5	7	7	9.3	0	0	22	1.12	33	0	0
multgrain bread	1	0	1	3	2	3.99	600			0.67	dempsters		1	0	0		43	100	1.5	0.3	0	0	190	18	3	1	4	0	0	4	8	6	232.558	3.5	0.7	0	0	441.9	41.9	7	2.3	9.3	0	0	44	1.12	13.2	0	0
white hamburger buns	1	0	2	3	2	4.29	504			0.85	Wonder		1	0	0		56	150	2	0.4	0	0	220	28	1	2	5	0	0	4	10	30	267.857	3.6	0.7	0	0	392.9	50	1.8	3.6	8.9	0	0	44	1.4	66	0	0
raisin cinnamon bread	1	0	2	6	2	4.69	675			0.69	Country Harvest		1	0	0		45	130	2.5	1	0	0	160	24	2	8	4	0	0	2	8	20	288.889	5.6	2.2	0	0	355.6	53.3	4.4	17.8	8.9	0	0	22	1.12	44	0	0
Raisin cinnamon with whole wheat	1	0	2	3	2	4.69	675			0.69	Country Harvest		1	0	0		45	130	2.5	1	0	0	160	24	2	8	4	0	0	2	8	20	288.889	5.6	2.2	0	0	355.6	53.3	4.4	17.8	8.9	0	0	22	1.12	44	0	0
multigrain bread	1	0	5	5	1	4.19	600			0.7	Dempster's		1	0	0		43	120	3	0.5	0	0	150	19	3	3	4	0	0	2	8	10	279.07	7	1.2	0	0	348.8	44.2	7	7	9.3	0	0	22	1.12	22	0	0
purple wheat & flax bread	1	0	5	5	1	4.19	600			0.7	Dempster's		1	0	0		43	120	2	0.3	0	0	170	20	3	2	5	0	0	4	8	6	279.07	4.7	0.7	0	0	395.3	46.5	7	4.7	11.6	0	0	44	1.12	13.2	0	0
purple wheat with flax bread	1	0	3	4	1	4.19	600			0.7	Dempsters		1	0	0		43	120	2	0.3	0	0	170	20	3	2	5	0	0	4	8	6	279.07	4.7	0.7	0	0	395.3	46.5	7	4.7	11.6	0	0	44	1.12	13.2	0	0
cinnamon bread	1	0	1	3	2	3.99	450			0.89	Sunmaid		1	0	0		64	170	2.5	0.4	0	0	210	34	1	15	5	0	0	2	10	20	265.625	3.9	0.6	0	0	328.1	53.1	1.6	23.4	7.8	0	0	22	1.4	44	0	0
cinnamon raisin bread	1	0	5	16	2	4.29	450			0.95	sunmaid		1	0	0		64	170	2.5	0.4	0	0	210	34	1	15	5	0	0	2	10	20	265.625	3.9	0.6	0	0	328.1	53.1	1.6	23.4	7.8	0	0	22	1.4	44	0	0
cinnamon raisin bread	1	0	5	16	2	4.29	450			0.95	sunmaid		1	0	0		64	170	2.5	0.4	0	0	210	34	1	15	5	0	0	2	10	20	265.625	3.9	0.6	0	0	328.1	53.1	1.6	23.4	7.8	0	0	22	1.4	44	0	0
100% whole grain multigrain bread	1	0	4	2	1	4.59	600			0.77	Dempster's		1	0	0		43	120	3	0.5	0	0	150	19	3	3	4	0	0	2	8	10	279.07	7	1.2	0	0	348.8	44.2	7	7	9.3	0	0	22	1.12	22	0	0
multigrain bread	1	0	2	6	2	4.69	600			0.78	Dempsters		1	0	0		43	120	3	0.5	0	0	150	19	3	3	4	0	0	2	8	10	279.07	7	1.2	0	0	348.8	44.2	7	7	9.3	0	0	22	1.12	22	0	0
hot dog buns	1	0	5	5	1	3.59	360			1	Ben's		1	0	0		45	110	1.5	0.4	0	0	170	21	1	2	3	0	0	2	10	20	244.444	3.3	0.9	0	0	377.8	46.7	2.2	4.4	6.7	0	0	22	1.4	44	0	0
burger buns	1	0	5	5	1	3.69	360			1.03	Ben's		1	0	0		45	110	1.5	0.4	0	0	170	21	1	2	3	0	0	2	10	20	244.444	3.3	0.9	0	0	377.8	46.7	2.2	4.4	6.7	0	0	22	1.4	44	0	0
hot dog buns	1	0	3	4	1	3.69	360			1.03	Bens		1	0	0		45	110	1.5	0.4	0	0	170	21	1	3	3	0	0	2	10	20	244.444	3.3	0.9	0	0	377.8	46.7	2.2	6.7	6.7	0	0	22	1.4	44	0	0
12 grain bread	1	0	2	3	2	4.29	675			0.64	Country Harvest		1	0	0		45	120	2.5	0.5	0	0	160	20	3	3	5	0	0	2	6	8	266.667	5.6	1.1	0	0	355.6	44.4	6.7	6.7	11.1	0	0	22	0.84	17.6	0	0
tortilla	1	0	3	18	1	5.19	610			0.85	Dempsters		1	0	0		34	100	2.5	0.5	0	0	180	16	1	0	3	0	0	2	8	15	294.118	7.4	1.5	0	0	529.4	47.1	2.9	0	8.8	0	0	22	1.12	33	0	0
tortilla	1	0	3	17	1	4.39	340			1.29	Dempsters		1	0	0		34	100	2.5	0.5	0	0	180	16	1	0	3	0	0	2	8	15	294.118	7.4	1.5	0	0	529.4	47.1	2.9	0	8.8	0	0	22	1.12	33	0	0
original tortilla	1	0	3	4	1	5.19	340			1.53	Dempsters		1	0	0		34	100	2.5	0.5	0	0	180	16	1	0	3	0	0	2	8	15	294.118	7.4	1.5	0	0	529.4	47.1	2.9	0	8.8	0	0	22	1.12	33	0	0
whole grain bread	1	0	3	22	1	3.99	600			0.67	Dempsters		1	0	0		43	100	1.5	0.4	0	0	180	19	3	2	4	0	0	2	8	8	232.558	3.5	0.9	0	0	418.6	44.2	7	4.7	9.3	0	0	22	1.12	17.6	0	0
whole grain bread	1	0	3	22	1	3.99	600			0.67	Dempsters		1	0	0		43	100	1.5	0.4	0	0	180	19	3	2	4	0	0	2	8	8	232.558	3.5	0.9	0	0	418.6	44.2	7	4.7	9.3	0	0	22	1.12	17.6	0	0
whole grain bread	1	0	3	19	1	3.99	600			0.67	Dempsters		1	0	0		43	100	1.5	0.4	0	0	180	19	3	2	4	0	0	2	8	8	232.558	3.5	0.9	0	0	418.6	44.2	7	4.7	9.3	0	0	22	1.12	17.6	0	0
Cinnamon rasin bagels	1	0	2	9	2	4.79	450			1.06	Dempsters		1	0	0		75	190	1	0.3	0	0	260	39	2	6	6	0	0	6	20	6	253.333	1.3	0.4	0	0	346.7	52	2.7	8	8	0	0	66	2.8	13.2	0	0
deep dish pizza crust	1	0	5	16	2	4.99	900			0.55	Compliments		1	1	0		113	300	2.5	0.4	0	0	700	57	3	3	11	0	0	8	30		265.487	2.2	0.4	0	0	619.5	50.4	2.7	2.7	9.7	0	0	88	4.2		0	0
deep dish pizza crust	1	0	5	5	1	4.99	900			0.55	Compliments		1	1	0		113	300	2.5	0.4	0	0	700	57	3	3	11	0	0	8	30		265.487	2.2	0.4	0	0	619.5	50.4	2.7	2.7	9.7	0	0	88	4.2		0	0
12 Grain bagels	1	0	2	9	2	3.99	700			0.57	Sobeys		1	1	0		128	330	4.5	0.5	0	0	560	61	4	4	11	0	0	6	30		257.812	3.5	0.4	0	0	437.5	47.7	3.1	3.1	8.6	0	0	66	4.2		0	0
sesame seed bagel	1	0	1	3	2	3.99	700			0.57	sobeys		1	1	0		128	320	3.5	0.5	0	0	620	61	2	3	11	0	0	8	30		250	2.7	0.4	0	0	484.4	47.7	1.6	2.3	8.6	0	0	88	4.2		0	0
blueberry bagel	1	0	1	3	2	3.99	700			0.57	sobeys		1	1	0		128	330	3	0.5	0	0	590	64	2	7	11	0	0	4	25		257.812	2.3	0.4	0	0	460.9	50	1.6	5.5	8.6	0	0	44	3.5		0	0
whole grain whole wheat bread	1	0	1	3	2	2.99	520			0.58	sobeys		1	1	0		45	150	2	0.5	0	0	310	28	4	3	6	0	0	4	20		333.333	4.4	1.1	0	0	688.9	62.2	8.9	6.7	13.3	0	0	44	2.8		0	0
cinnamon raisin bagel	1	0	3	1	1	3.59	540			0.66	Centsibles co-op		1	1	0		90	240	2	0.4	0	0	180	47	2	6	8	0	0	4	20		266.667	2.2	0.4	0	0	200	52.2	2.2	6.7	8.9	0	0	44	2.8		0	0
brown bread	1	0	1	3	2	2.69	520			0.52	sobeys		1	1	0		60	170	1.5	0	0	0	270	32	2	6	0	0	0	2	15		283.333	2.5	0	0	0	450	53.3	3.3	10	0	0	0	22	2.1		0	0
chia gold flax bread	1	0	1	3	2	2.99	420			0.71	sobeys		1	1	0		60	180	3.9	0.5	0	0	230	32	4	2	7	0	0	4	20		300	6.5	0.8	0	0	383.3	53.3	6.7	3.3	11.7	0	0	44	2.8		0	0
Raisin Bread	1	0	5	15	1	3.79	700			0.54	foodland		1	1	0		60	180	2	0.5	0.1	0	190	37	2	13	5	0	0	2	15		300	3.3	0.8	0.2	0	316.7	61.7	3.3	21.7	8.3	0	0	22	2.1		0	0
raisin bread	1	0	1	3	2	3.79	700			0.54	sobeys		1	1	0		60	180	2	0.5	0.1	0	190	37	2	13	5	0	0	2	15		300	3.3	0.8	0.2	0	316.7	61.7	3.3	21.7	8.3	0	0	22	2.1		0	0
thin pizza crust	1	0	5	15	1	4.99	680			0.73	compliments		1	1	0		85	240	2.5	0.3	0	0	540	46	2	2	9	0	0	8	20		282.353	2.9	0.4	0	0	635.3	54.1	2.4	2.4	10.6	0	0	88	2.8		0	0
NFLD homestyle bread	1	0	1	3	2	2.99	520			0.58	sobeys		1	1	0		45	150	1.5	0	0	0	330	30	1	2	5	0	0	4	15		333.333	3.3	0	0	0	733.3	66.7	2.2	4.4	11.1	0	0	44	2.1		0	0
multigrain loaf	1	0	1	3	2	3.29	520			0.63	sobeys		1	1	0		80	230	3	0.1	0	0	330	43	2	5	7	0	0	2	15		287.5	3.8	0.1	0	0	412.5	53.8	2.5	6.3	8.8	0	0	22	2.1		0	0
flax bread	1	0	1	3	2	2.99	470			0.64	sobeys		1	1	0		60	160	4	0.5	0	0	250	27	3	2	6	0	0	2	15		266.667	6.7	0.8	0	0	416.7	45	5	3.3	10	0	0	22	2.1		0	0
white bread	1	0	1	3	2	2.59	454			0.57	sobeys		1	1	0		45	150	1	0.3	0	0	270	31	1	2	5	0	0	3	13		333.333	2.2	0.7	0	0	600	68.9	2.2	4.4	11.1	0	0	33	1.82		0	0
steak buns	1	0	1	3	2	3.29	475			0.69	No Name		1	1	0		79	190	2	0.5	0	0	430	36	2	2	6	0	0	6	15		240.506	2.5	0.6	0	0	544.3	45.6	2.5	2.5	7.6	0	0	66	2.1		0	0
weight maintence bread	1	0	1	3	2	2.19	300			0.73	sobeys		1	1	0		60	170	1.5	0	0	0	270	32	2	6	0	0	0	2	15		283.333	2.5	0	0	0	450	53.3	3.3	10	0	0	0	22	2.1		0	0
whole wheat bread	1	0	1	3	2	1.5	450			0.33	Superstore		1	1	0		47	100	1	0.2	0	0	150	19	2	1	4	0	4	0	6		212.766	2.1	0.4	0	0	319.1	40.4	4.3	2.1	8.5	0	2.4	0	0.84		0	5.10638
raisin bread	1	0	1	3	2	3.49	725			0.48	Superstore		1	1	0		50	140	2	0.5	0	0	105	26	1	9	4	0	0	2	8		280	4	1	0	0	210	52	2	18	8	0	0	22	1.12		0	0
hamburger buns	1	0	5	16	2	3.99	540			0.74	Compliments		1	1	0		45	110	1.5	0.4	0	0	170	21	1	2	3	0	0	2	10		244.444	3.3	0.9	0	0	377.8	46.7	2.2	4.4	6.7	0	0	22	1.4		0	0
white hamburger buns	1	0	3	1	1	3.39	360			0.94	Centsibles co-op		1	1	0		45	110	1.5	0.4	0	0	170	21	1	2	3	0	0	2	10		244.444	3.3	0.9	0	0	377.8	46.7	2.2	4.4	6.7	0	0	22	1.4		0	0
multigrain pizza crust	1	0	4	2	1	2.99	200			1.5	PC Blue Menu		1	1	0		50	150	3	0.5	0	0	190	26	2	2	4	0	0	4	15		300	6	1	0	0	380	52	4	4	8	0	0	44	2.1		0	0
soft dinner rolls	1	0	1	3	2	4.79	510			0.94	Sobeys		1	1	0		40	100	1	0.2	0	0	180	21	1	2	3	0	0	2	9		250	2.5	0.5	0	0	450	52.5	2.5	5	7.5	0	0	22	1.26		0	0
Garlic bread	1	0	2	9	2	3.39	284			1.19	Compliments		1	1	0		47	150	6	1	0	0	240	21	1	1	4	0	0	2	10		319.149	12.8	2.1	0	0	510.6	44.7	2.1	2.1	8.5	0	0	22	1.4		0	0
Thin Pizza Crust	1	0	6	25	1	2.99	220			1.36	President's Choice		1	1	0		55	160	3.5	0.5	0	0	220	28	1	1	5	0	0	4	10		290.909	6.4	0.9	0	0	400	50.9	1.8	1.8	9.1	0	0	44	1.4		0	0
pizza crust	1	0	2	6	2	2.99	220			1.36	President's Choice		1	1	0		55	160	3.5	0.5	0	0	220	28	1	1	5	0	0	4	10		290.909	6.4	0.9	0	0	400	50.9	1.8	1.8	9.1	0	0	44	1.4		0	0
Thin Pizza Crust	1	0	2	3	2	2.99	220			1.36	President's Choice		1	1	0		55	160	3.5	0.5	0	0	220	28	1	1	5	0	0	4	10		290.909	6.4	0.9	0	0	400	50.9	1.8	1.8	9.1	0	0	44	1.4		0	0
Everything bagels	1	0	5	15	1	3.49	452			0.77	bagels		1	0	0		113	310	3.5	0.2	0	0	700	60	4	2	11	0	2	8	30		274.336	3.1	0.2	0	0	619.5	53.1	3.5	1.8	9.7	0	1.2	88	4.2		0	1.06195
sesame bagel	1	0	2	6	2	3.29	510			0.65	Old Mill		1	0	0		85	240	2.5	0.5	0	0	320	47	2	3	9	0	0	4	25		282.353	2.9	0.6	0	0	376.5	55.3	2.4	3.5	10.6	0	0	44	3.5		0	0
multigrain bread	1	0	5	16	2	3.59	510			0.7	snairs		1	0	0		67	224	4	0.7	0	0	433	40	4	5	8	0	8	3	22		334.328	6	1	0	0	646.3	59.7	6	7.5	11.9	0	4.8	33	3.08		0	7.16418
plain bagel	1	0	2	6	2	3.29	510			0.65	Old Mill		1	0	0		85	230	1	0.3	0	0	310	48	2	3	8	0	0	4	20		270.588	1.2	0.4	0	0	364.7	56.5	2.4	3.5	9.4	0	0	44	2.8		0	0
white bread	1	0	3	4	1	3.49	675			0.52	Villaggio		1	0	0		71	170	2	0.5	0	0	360	33	1	3	6	0	0	4	15		239.437	2.8	0.7	0	0	507	46.5	1.4	4.2	8.5	0	0	44	2.1		0	0
original white bread	1	0	1	3	2	3.69	675			0.55	villaggio (Dempsters)		1	0	0		71	170	2	0.5	0	0	380	33	1	3	6	0	0	4	15		239.437	2.8	0.7	0	0	535.2	46.5	1.4	4.2	8.5	0	0	44	2.1		0	0
white bread	1	0	1	3	2	3.69	675			0.55	Villaggio		1	0	0		71	170	2	0.5	0	0	380	33	1	3	6	0	0	4	15		239.437	2.8	0.7	0	0	535.2	46.5	1.4	4.2	8.5	0	0	44	2.1		0	0
White bread	1	0	2	9	2	2.99	500			0.6	Ben's		1	0	0		63	150	2	0.3	0	0	250	29	1	3	5	0	0	4	15		238.095	3.2	0.5	0	0	396.8	46	1.6	4.8	7.9	0	0	44	2.1		0	0
white bread	1	0	4	2	1	3.19	520			0.61	Old Mill		1	0	0		61	160	2	0.4	0	0	330	31	1	2	6	0	0	4	15		262.295	3.3	0.7	0	0	541	50.8	1.6	3.3	9.8	0	0	44	2.1		0	0
cinnamon raisin bagel	1	0	3	18	1	3.99	450			0.89	Bens		1	0	0		90	240	2	0.4	0	0	180	47	2	6	8	0	0	4	20		266.667	2.2	0.4	0	0	200	52.2	2.2	6.7	8.9	0	0	44	2.8		0	0
cinnamon raisin bagel	1	0	3	18	1	3.99	450			0.89	Bens		1	0	0		90	240	2	0.4	0	0	180	47	2	6	8	0	0	4	20		266.667	2.2	0.4	0	0	200	52.2	2.2	6.7	8.9	0	0	44	2.8		0	0
The works bagels	1	0	2	9	2	3.99	450			0.89	Ben's		1	0	0		75	200	2	0.3	0	0	220	37	2	2	7	0	0	6	20		266.667	2.7	0.4	0	0	293.3	49.3	2.7	2.7	9.3	0	0	66	2.8		0	0
hamburger buns	1	0	3	22	1	3.59	512			0.7	Villaggio		1	0	0		64	170	3.5	1	0	0	250	29	1	2	5	0	0	4	15		265.625	5.5	1.6	0	0	390.6	45.3	1.6	3.1	7.8	0	0	44	2.1		0	0
hamburger buns	1	0	3	17	1	3.59	512			0.7	Villaggio		1	0	0		64	170	3.5	1	0	0	250	29	1	2	5	0	0	4	15		265.625	5.5	1.6	0	0	390.6	45.3	1.6	3.1	7.8	0	0	44	2.1		0	0
hamburger buns	1	0	3	17	1	3.59	512			0.7	Villaggio		1	0	0		64	170	3.5	1	0	0	250	29	1	2	5	0	0	4	15		265.625	5.5	1.6	0	0	390.6	45.3	1.6	3.1	7.8	0	0	44	2.1		0	0
cinnamon raisin bagels	1	0	1	3	2	4.79	510			0.94	dempsters		1	0	0		85	230	5	0.5	0	0	300	38	5	1	10	0	0	8	20		270.588	5.9	0.6	0	0	352.9	44.7	5.9	1.2	11.8	0	0	88	2.8		0	0
Plain bagels	1	0	5	15	1	4.29	450			0.95	Ben's		1	0	0		75	190	1	0.2	0	0	260	37	2	2	6	0	0	6	20		253.333	1.3	0.3	0	0	346.7	49.3	2.7	2.7	8	0	0	66	2.8		0	0
works bagel	1	0	3	1	1	4.39	450			0.98	Bens		1	0	0		75	200	3	0.9	0	0	220	37	2	2	7	0	0	6	20		266.667	4	1.2	0	0	293.3	49.3	2.7	2.7	9.3	0	0	66	2.8		0	0
plain bagel	1	0	3	4	1	4.39	450			0.98	Bens		1	0	0		75	190	1	0.2	0	0	260	37	2	2	6	0	0	6	20		253.333	1.3	0.3	0	0	346.7	49.3	2.7	2.7	8	0	0	66	2.8		0	0
the works bagels	1	0	5	5	1	3.99	400			1	Ben's bagels		1	0	0		75	200	2	0.3	0	0	220	37	2	2	7	0	0	6	20		266.667	2.7	0.4	0	0	293.3	49.3	2.7	2.7	9.3	0	0	66	2.8		0	0
Plain bagels	1	0	2	9	2	3.99	396			1.01	Ben's		1	0	0		75	190	1	0.2	0	0	260	37	2	2	6	0	0	6	20		253.333	1.3	0.3	0	0	346.7	49.3	2.7	2.7	8	0	0	66	2.8		0	0
whole wheat bread	1	0	3	24	1	3.79	675			0.56	Villagio		1	0	0		71	170	2	0.5	0	0	360	31	3	3	7	0	0	6	10		239.437	2.8	0.7	0	0	507	43.7	4.2	4.2	9.9	0	0	66	1.4		0	0
whole wheat bread	1	0	3	24	1	3.79	675			0.56	Villagio		1	0	0		71	170	2	0.5	0	0	360	31	3	3	7	0	0	6	10		239.437	2.8	0.7	0	0	507	43.7	4.2	4.2	9.9	0	0	66	1.4		0	0
whole wheat bread	1	0	3	18	1	3.79	675			0.56	Villagio		1	0	0		71	170	2	0.5	0	0	360	31	3	3	7	0	0	6	10		239.437	2.8	0.7	0	0	507	43.7	4.2	4.2	9.9	0	0	66	1.4		0	0
Tortillas	1	0	2	9	2	5.19	610			0.85	Dempsters		1	0	0		61	180	4.5	1	0	0	330	29	1	1	5	0	0	4	15		295.082	7.4	1.6	0	0	541	47.5	1.6	1.6	8.2	0	0	44	2.1		0	0
Tortilla Original	1	0	2	3	2	3	340			0.88	Casa Mendosa (Weston foods inc)		1	0	0		68	200	4.5	1	0	0	540	36	1	1	5	0	0	6	15		294.118	6.6	1.5	0	0	794.1	52.9	1.5	1.5	7.4	0	0	66	2.1		0	0
whole grain bread	1	0	5	5	1	2.99	500			0.6	Ben's		1	0	0		63	150	2	0.5	0	0	220	27	3	3	6	0	0	4	10		238.095	3.2	0.8	0	0	349.2	42.9	4.8	4.8	9.5	0	0	44	1.4		0	0
white pita bread	1	0	1	3	2	2.29	250			0.92	Fancy Pocket		1	0	0		50	140	0	0	0	0	130	30	1	0	5	0	0	2	15		280	0	0	0	0	260	60	2	0	10	0	0	22	2.1		0	0
Whole Grain Bread	1	0	5	15	1	3.39	500			0.68	Ben's		1	0	0		63	150	2	0.5	0	0	220	27	3	3	6	0	0	4	10		238.095	3.2	0.8	0	0	349.2	42.9	4.8	4.8	9.5	0	0	44	1.4		0	0
oat and honey bread	1	0	4	2	1	3.89	675			0.58	Country Harvest		1	0	0		45	120	2	0.4	0	0	150	21	3	2	5	0	0	0	8		266.667	4.4	0.9	0	0	333.3	46.7	6.7	4.4	11.1	0	0	0	1.12		0	0
6 sprouted grain loaf	1	0	1	3	2	3.99	680			0.59	stonemill		1	0	0		40	100	1.5	0.3	0	0	95	17	3	1	5	0	0	6	8		250	3.8	0.8	0	0	237.5	42.5	7.5	2.5	12.5	0	0	66	1.12		0	0
soft dinner rolls	1	0	5	5	1	3.29	480			0.69	Foodland		1	0	0		40	100	1	0.2	0	0	180	21	1	2	3	0	0	2	9		250	2.5	0.5	0	0	450	52.5	2.5	5	7.5	0	0	22	1.26		0	0
English muffins	1	0	2	9	2	3.19	408			0.78	Ben's		1	0	0		68	140	1	0.2	0	0	140	28	2	2	6	0	0	4	10		205.882	1.5	0.3	0	0	205.9	41.2	2.9	2.9	8.8	0	0	44	1.4		0	0
white baguette	1	0	4	2	1	2.79	350			0.8	ACE Buulangerie		1	0	0		50	130	0	0	0	0	290	27	1	1	4	0	0	0	10		260	0	0	0	0	580	54	2	2	8	0	0	0	1.4		0	0
white baguettes	1	0	5	5	1	3.59	300			1.2	Dempster's Ovenfresh		1	0	0		75	180	2	0.5	0	0	390	34	2	1	6	0	0	0	15		240	2.7	0.7	0	0	520	45.3	2.7	1.3	8	0	0	0	2.1		0	0
Multigrain bread	1	0	2	9	2	3.99	600			0.67	Dempsters		1	0	0		43	120	3	0.5	0	0	150	19	3	3	4	0	0	2	8		279.07	7	1.2	0	0	348.8	44.2	7	7	9.3	0	0	22	1.12		0	0
Super grains bread	1	0	2	9	2	3.99	600			0.67	Dempsters		1	0	0		43	110	1.5	0.3	0	0	190	20	2	3	4	0	0	2	8		255.814	3.5	0.7	0	0	441.9	46.5	4.7	7	9.3	0	0	22	1.12		0	0
multigrain bread	1	0	5	5	1	4.19	600			0.7	Dempster's		1	0	0		43	120	3	0.5	0	0	150	19	3	3	4	0	0	2	8		279.07	7	1.2	0	0	348.8	44.2	7	7	9.3	0	0	22	1.12		0	0
whole wheat bread	1	0	5	16	2	3.19	450			0.71	snairs		1	0	0		46	120	2	0.4	0	0	175	22	2	2	4	0	0	4	8		260.87	4.3	0.9	0	0	380.4	47.8	4.3	4.3	8.7	0	0	44	1.12		0	0
baguette	1	0	3	17	1	3.99	300			1.33	Dempsters		1	0	0		75	180	2	0.5	0	0	400	34	2	1	6	0	0	0	15		240	2.7	0.7	0	0	533.3	45.3	2.7	1.3	8	0	0	0	2.1		0	0
baguette	1	0	3	17	1	3.99	300			1.33	Dempsters		1	0	0		75	180	2	0.5	0	0	400	34	2	1	6	0	0	0	15		240	2.7	0.7	0	0	533.3	45.3	2.7	1.3	8	0	0	0	2.1		0	0
hamburger buns	1	0	1	3	2	3.69	408			0.9	Wonder		1	0	0		51	130	2	0.4	0	0	200	25	1	2	4	0	0	4	10		254.902	3.9	0.8	0	0	392.2	49	2	3.9	7.8	0	0	44	1.4		0	0
raisin bread	1	0	3	4	1	3.79	400			0.95	Bens		1	0	0		53	130	1	0.3	0	0	190	27	1	9	4	0	0	2	10		245.283	1.9	0.6	0	0	358.5	50.9	1.9	17	7.5	0	0	22	1.4		0	0
100% whole grains bread	1	0	2	3	2	4.69	600			0.78	Dempster's		1	0	0		42	120	2	0.3	0	0	170	20	3	2	5	0	0	4	8		285.714	4.8	0.7	0	0	404.8	47.6	7.1	4.8	11.9	0	0	44	1.12		0	0
baguettes	1	0	3	19	1	3.99	270			1.48	Dempsters		1	0	0		68	170	2.5	0.5	0	0	340	29	3	1	7	0	0	0	15		250	3.7	0.7	0	0	500	42.6	4.4	1.5	10.3	0	0	0	2.1		0	0
Hot dog buns	1	0	2	9	2	3.59	360			1	Ben's		1	0	0		45	110	1.5	0.4	0	0	170	21	1	2	3	0	0	2	10		244.444	3.3	0.9	0	0	377.8	46.7	2.2	4.4	6.7	0	0	22	1.4		0	0
raisin bread	1	0	3	24	1	3.99	400			1	Bens		1	0	0		53	130	1	0.3	0	0	190	27	1	9	4	0	0	2	10		245.283	1.9	0.6	0	0	358.5	50.9	1.9	17	7.5	0	0	22	1.4		0	0
raisin bread	1	0	3	18	1	3.99	400			1	Bens		1	0	0		53	130	1	0.3	0	0	190	27	1	9	4	0	0	2	10		245.283	1.9	0.6	0	0	358.5	50.9	1.9	17	7.5	0	0	22	1.4		0	0
raisin bread	1	0	5	5	1	3.99	400			1	Ben's		1	0	0		53	130	1	0.3	0	0	190	27	1	9	4	0	0	2	10		245.283	1.9	0.6	0	0	358.5	50.9	1.9	17	7.5	0	0	22	1.4		0	0
cinnamon raisin bread	1	0	1	3	2	3.99	400			1	Bens		1	0	0		53	130	1	0.3	0	0	190	27	1	9	4	0	0	2	10		245.283	1.9	0.6	0	0	358.5	50.9	1.9	17	7.5	0	0	22	1.4		0	0
hot dog buns	1	0	2	6	2	3.49	344			1.01	Old Mill		1	0	0		43	110	1.5	0.4	0	0	230	21	1	2	4	0	0	2	10		255.814	3.5	0.9	0	0	534.9	48.8	2.3	4.7	9.3	0	0	22	1.4		0	0
whole grain loaf	1	0	6	21	1	5.27	600			0.88	Dempster's		1	0	0		42	120	2	0.3	0	0	170	20	3	2	5	0	0	4	8		285.714	4.8	0.7	0	0	404.8	47.6	7.1	4.8	11.9	0	0	44	1.12		0	0
brick oven crust	1	0	1	3	2	6.99	567			1.23	Mama Marys		1	0	0		47	150	4.5	0.5	0.2	0	160	23	1	1	3	0	0	2	10		319.149	9.6	1.1	0.4	0	340.4	48.9	2.1	2.1	6.4	0	0	22	1.4		0	0
whole grain white flatbread	1	0	5	5	1	3.99	319			1.25	Flatout		1	0	0		53	140	3	0.5	0	0	280	21	7	3	8	0	0	2	10		264.151	5.7	0.9	0	0	528.3	39.6	13.2	5.7	15.1	0	0	22	1.4		0	0
flat out bread	1	0	1	3	2	3.99	318			1.25	Flatout		1	0	0		53	130	1.5	0.3	0	0	260	20	8	1	9	0	0	2	10		245.283	2.8	0.6	0	0	490.6	37.7	15.1	1.9	17	0	0	22	1.4		0	0
rosemary and olive oil flatbread	1	0	1	3	2	3.99	255			1.56	Flatout		1	0	0		43	110	1	0.2	0	0	290	20	3	1	6	0	0	2	10		255.814	2.3	0.5	0	0	674.4	46.5	7	2.3	14	0	0	22	1.4		0	0
flat bread	1	0	3	18	1	3.69	255			1.45	Flatout		1	0	0		43	110	2.5	0.4	0	0	360	15	7	1	8	0	0	4	8		255.814	5.8	0.9	0	0	837.2	34.9	16.3	2.3	18.6	0	0	44	1.12		0	0
Tortilla wrap	1	0	1	3	2	3.79	340			1.11	Paco		1	0	0		34	100	3	0	0	0	140	17	3	0	3	0	0	6	6		294.118	8.8	0	0	0	411.8	50	8.8	0	8.8	0	0	66	0.84		0	0
Tortilla wrap	1	0	4	2	1	3.79	340			1.11	Paco		1	0	0		34	100	3	0	0	0	140	17	3	0	3	0	0	6	6		294.118	8.8	0	0	0	411.8	50	8.8	0	8.8	0	0	66	0.84		0	0
tortilla wraps whole wheat	1	0	1	3	2	3.79	340			1.11	Paco		1	0	0		34	100	3	0	0	0	140	17	3	0	3	0	0	5	4		294.118	8.8	0	0	0	411.8	50	8.8	0	8.8	0	0	55	0.56		0	0
french baguette	1	1	3	4	1	6.19	240			2.58	Udi's		1	0	0		60	140	2.5	0	0	0	340	25	2	1	5	0	0	2	2		233.333	4.2	0	0	0	566.7	41.7	3.3	1.7	8.3	0	0	22	0.28		0	0
100% whole wheat english muffins	1	0	2	3	2	4.19	342			1.23	Weight Watchers		1	0	0		57	100	0.5	0	0	0	230	24	5	2	5	0	0	4	8		175.439	0.9	0	0	0	403.5	42.1	8.8	3.5	8.8	0	0	44	1.12		0	0
apple cinnamon muffins	2	1	1	3	2	4.99	312			1.6	U-Be-Livin-Smart	41	2	0	0		78	130	3	1	0	0	240	20	5	8	9	10	2	4	4		166.667	3.8	1.3	0	0	307.7	25.6	6.4	10.3	11.5	100	1.2	44	0.56		128.205	1.53846
apple cinnamon waffles	2	1	1	3	2	5.19	255			2.04	Van's	44	2	0	0		85	230	7	0.5	0	0	390	39	1	5	2	0	2	4	5		270.588	8.2	0.6	0	0	458.8	45.9	1.2	5.9	2.4	0	1.2	44	0.7		0	1.41176
apple cinnamon waffles	2	1	5	16	2	5.99	255			2.35	Van's	44	2	0	0		85	230	7	0.5	0	0	390	39	1	5	2	0	2	4	5		270.588	8.2	0.6	0	0	458.8	45.9	1.2	5.9	2.4	0	1.2	44	0.7		0	1.41176
banana loaf cake	2	1	2	6	2	5.29	454			1.17	President's Choice	68	2	1	0		75	300	16	3	0.1	60	300	36	1	19	4	0	0	2	4		400	21.3	4	0.1	80	400	48	1.3	25.3	5.3	0	0	22	0.56		0	0
banana loaf cake	2	1	2	3	2	5.29	454			1.17	President's Choice	68	2	1	0		75	300	16	3	0.1	60	300	36	1	19	4	0	0	2	4		400	21.3	4	0.1	80	400	48	1.3	25.3	5.3	0	0	22	0.56		0	0
Banana loaf	2	1	4	2	1	5.29	454			1.17	Presicent's Choice	68	2	1	0		75	300	15	1.5	0	70	290	37	0	21	4	0	0	4	4		400	20	2	0	93.3	386.7	49.3	0	28	5.3	0	0	44	0.56		0	0
belgian chocolate muffins	2	1	1	3	2	4.99	312			1.6	U-Be-Livin-Smart	90	2	0	0		78	140	4	2	0	0	180	20	4	9	9	10	2	4	8		179.487	5.1	2.6	0	0	230.8	25.6	5.1	11.5	11.5	100	1.2	44	1.12		128.205	1.53846
blueberry muffins	2	1	2	3	2	5.29	372			1.42	President's Choice	115	2	1	0		110	380	17	3	0.2	55	460	51	2	26	5	2	0	4	15		345.455	15.5	2.7	0.2	50	418.2	46.4	1.8	23.6	4.5	20	0	44	2.1		18.1818	0
blueberry muffins	2	1	6	25	1	5.29	372			1.42	President's Choice	115	2	1	0		62	220	10	1	0	55	220	29	0	17	3	0	0	4	2		354.839	16.1	1.6	0	88.7	354.8	46.8	0	27.4	4.8	0	0	44	0.28		0	0
blueberry muffins	2	1	2	6	2	5.29	372			1.42	President's Choice	115	2	1	0		62	220	10	1	0	55	220	29	0	17	3	0	0	4	2		354.839	16.1	1.6	0	88.7	354.8	46.8	0	27.4	4.8	0	0	44	0.28		0	0
blueberry muffins	2	1	4	2	1	5.29	372			1.42	President's Choice	115	2	1	0		62	220	10	1	0	55	220	29	0	17	3	0	0	4	2		354.839	16.1	1.6	0	88.7	354.8	46.8	0	27.4	4.8	0	0	44	0.28		0	0
blueberry muffins	2	1	2	6	2	6.99	340			2.06	Udi's	116	2	0	0		85	250	9	2	0	70	260	40	1	21	3	2	0	2	4		294.118	10.6	2.4	0	82.4	305.9	47.1	1.2	24.7	3.5	20	0	22	0.56		23.5294	0
blueberry muffins	2	1	2	3	2	6.99	340			2.06	Udi's	116	2	0	0		85	250	9	2	0	70	260	40	1	21	3	2	0	2	4		294.118	10.6	2.4	0	82.4	305.9	47.1	1.2	24.7	3.5	20	0	22	0.56		23.5294	0
blueberry muffins	2	1	5	15	1	7.49	340			2.2	Udi's	116	2	0	0		85	250	9	2	0	70	260	40	1	21	3	2	0	2	4		294.118	10.6	2.4	0	82.4	305.9	47.1	1.2	24.7	3.5	20	0	22	0.56		23.5294	0
blueberry muffins	2	1	1	3	2	7.49	340			2.2	Udi's	116	2	0	0		85	250	9	2.5	0	70	260	40	1	21	3	2	0	2	4		294.118	10.6	2.9	0	82.4	305.9	47.1	1.2	24.7	3.5	20	0	22	0.56		23.5294	0
blueberry muffins	2	1	3	17	1	8.49	340			2.5	Udi's	116	2	0	0		85	250	9	2	0	70	260	40	1	21	3	2	0	2	4		294.118	10.6	2.4	0	82.4	305.9	47.1	1.2	24.7	3.5	20	0	22	0.56		23.5294	0
blueberry waffle	2	1	2	6	2	3.99	280			1.43	President's Choice	117	2	1	0		70	230	8	1.5	0	0	350	38	1	7	1	0	0	0	2		328.571	11.4	2.1	0	0	500	54.3	1.4	10	1.4	0	0	0	0.28		0	0
blueberry waffle	2	1	2	3	2	3.99	280			1.43	President's Choice	117	2	1	0		70	230	8	1.5	0	0	350	38	1	7	1	0	0	0	2		328.571	11.4	2.1	0	0	500	54.3	1.4	10	1.4	0	0	0	0.28		0	0
Blueberry waffles (frozen)	2	1	5	5	1	5.19	255			2.04	Van's	118	2	0	0		85	230	7	0.5	0	0	380	39	1	5	2	0	2	4	2		270.588	8.2	0.6	0	0	447.1	45.9	1.2	5.9	2.4	0	1.2	44	0.28		0	1.41176
blueberry waffles	2	1	1	3	2	5.19	255			2.04	Van's	118	2	0	0		85	230	7	0.5	0	0	380	39	1	5	2	0	2	4	2		270.588	8.2	0.6	0	0	447.1	45.9	1.2	5.9	2.4	0	1.2	44	0.28		0	1.41176
Blueberry waffles (frozen)	2	1	5	16	2	5.99	255			2.35	Van's	118	2	0	0		85	230	7	0.5	0	0	380	39	1	5	2	0	2	4	2		270.588	8.2	0.6	0	0	447.1	45.9	1.2	5.9	2.4	0	1.2	44	0.28		0	1.41176
buckwheat wildberry wafflles	2	1	2	6	2	4.49	210			2.14	Natures Path Generations	182	2	0	0		70	190	7	1	0	0	330	33	1	5	2	0	0	2	4		271.429	10	1.4	0	0	471.4	47.1	1.4	7.1	2.9	0	0	22	0.56		0	0
buckwheat wildberry wafflles	2	1	2	3	2	4.49	210			2.14	Natures Path Generations	182	2	0	0		70	190	7	1	0	0	330	33	1	5	2	0	0	2	4		271.429	10	1.4	0	0	471.4	47.1	1.4	7.1	2.9	0	0	22	0.56		0	0
Cheese loaf	2	1	2	9	2	5.99	400			1.5	Glutino	226	2	0	0		29	80	3.5	1	0	5	180	12	0	1	2	0	2	2	2		275.862	12.1	3.4	0	17.2	620.7	41.4	0	3.4	6.9	0	1.2	22	0.28		0	4.13793
chia plus waffles	2	1	1	3	2	4.29	210			2.04	Nature's Path	238	2	0	0		70	210	7	1	0	0	370	34	2	5	2	0	0	6	4		300	10	1.4	0	0	528.6	48.6	2.9	7.1	2.9	0	0	66	0.56		0	0
cinnamon rolls	2	1	3	19	1	6.19	400			1.55	Udi's	346	2	0	0		85	270	5	0.5	0	0	330	53	1	27	4	0	0	2	2		317.647	5.9	0.6	0	0	388.2	62.4	1.2	31.8	4.7	0	0	22	0.28		0	0
cinnamon rolls	2	1	3	18	1	7.99	400			2	Udi's	346	2	0	0		85	270	5	0.5	0	0	330	53	1	27	4	0	0	2	2		317.647	5.9	0.6	0	0	388.2	62.4	1.2	31.8	4.7	0	0	22	0.28		0	0
cinnamon rolls	2	1	1	3	2	7.99	400			2	Udi's	346	2	0	0		85	270	5	0.5	0	0	330	53	1	27	4	0	0	2	2		317.647	5.9	0.6	0	0	388.2	62.4	1.2	31.8	4.7	0	0	22	0.28		0	0
cinnamon rolls	2	1	3	1	1	7.99	400			2	Udi's	346	2	0	0		85	270	5	0.5	0	0	330	53	1	27	4	0	0	2	2		317.647	5.9	0.6	0	0	388.2	62.4	1.2	31.8	4.7	0	0	22	0.28		0	0
cranberry lemon muffins	2	1	1	3	2	4.99	300			1.66	Compliments	392	2	1	0		75	290	11	1.5	0	45	260	43	1	23	3	0	0	10	4		386.667	14.7	2	0	60	346.7	57.3	1.3	30.7	4	0	0	110	0.56		0	0
double chocolate muffins	2	1	5	15	1	7.49	340			2.2	Udi's	441	2	0	0		85	300	13	5	0	70	320	42	3	27	4	2	0	2	15		352.941	15.3	5.9	0	82.4	376.5	49.4	3.5	31.8	4.7	20	0	22	2.1		23.5294	0
double chocolate muffin	2	1	1	3	2	7.49	340			2.2	Udi's	441	2	0	0		85	300	13	5	0	70	320	42	3	27	4	2	0	2	15		352.941	15.3	5.9	0	82.4	376.5	49.4	3.5	31.8	4.7	20	0	22	2.1		23.5294	0
double chocolate muffins	2	1	2	3	2	5.29	372			1.42	President's Choice	442	2	1	0		110	470	23	6	0.1	85	370	58	3	36	7	2	0	4	30		427.273	20.9	5.5	0.1	77.3	336.4	52.7	2.7	32.7	6.4	20	0	44	4.2		18.1818	0
double chocolate muffins	2	1	2	6	2	5.29	372			1.42	President's Choice	442	2	1	0		62	260	13	2.5	0	35	320	31	1	20	4	0	0	2	10		419.355	21	4	0	56.5	516.1	50	1.6	32.3	6.5	0	0	22	1.4		0	0
double chocolate muffins	2	1	4	2	1	5.29	372			1.42	President's Choice	442	2	1	0		62	260	13	2.5	0	35	320	31	1	20	4	0	0	2	10		419.355	21	4	0	56.5	516.1	50	1.6	32.3	6.5	0	0	22	1.4		0	0
double vanilla muffins	2	1	3	17	1	7.4	340			2.18	Udi's	446	2	0	0		85	260	10	2.5	0	65	250	40	1	19	3	35	2	4	8		305.882	11.8	2.9	0	76.5	294.1	47.1	1.2	22.4	3.5	350	1.2	44	1.12		411.765	1.41176
flax plus waffles	2	1	2	6	2	4.49	210			2.14	Nature's Path	479	2	0	0		70	200	8	1	0	0	330	30	5	5	4	0	0	6	13		285.714	11.4	1.4	0	0	471.4	42.9	7.1	7.1	5.7	0	0	66	1.82		0	0
Gluten zero white bread	1	1	2	9	2	6.29	450			1.4	Dempsters	516	2	0	0		75	190	4.5	0.5	0	5	430	35	1	3	2	0	0	2	2		253.333	6	0.7	0	6.7	573.3	46.7	1.3	4	2.7	0	0	22	0.28		0	0
Gluten zero whole grain bread	1	1	2	9	2	6.29	450			1.4	Dempsters	517	2	0	0		75	190	5	0.5	0	10	420	34	3	4	3	0	0	2	6		253.333	6.7	0.7	0	13.3	560	45.3	4	5.3	4	0	0	22	0.84		0	0
harvest crunch muffins	2	1	2	3	2	6.99	340			2.06	Udi's	542	2	0	0		85	260	10	2.5	0	65	250	40	1	19	3	35	2	4	8		305.882	11.8	2.9	0	76.5	294.1	47.1	1.2	22.4	3.5	350	1.2	44	1.12		411.765	1.41176
homestyle waffles	2	1	1	3	2	4.29	210			2.04	Nature's Path	558	2	0	0		70	210	7	1.5	0	0	460	34	1	4	1	0	0	2	4		300	10	2.1	0	0	657.1	48.6	1.4	5.7	1.4	0	0	22	0.56		0	0
Homestyle Waffles	2	1	2	3	2	4.49	210			2.14	Natures Path Generations	558	2	0	0		70	210	7	15	0	0	460	34	1	4	1	0	0	2	4		300	10	21.4	0	0	657.1	48.6	1.4	5.7	1.4	0	0	22	0.56		0	0
Hot cross buns	2	1	2	9	2	6.99	360			1.94	Compliments	572	2	1	0		90	260	7	0.5	0	0	460	46	9	12	3	0	0	4	10		288.889	7.8	0.6	0	0	511.1	51.1	10	13.3	3.3	0	0	44	1.4		0	0
hot cross buns	2	1	1	3	2	6.99	360			1.94	Compliments	572	2	1	0		90	250	7	0.5	0	0	460	46	9	12	3	0	0	4	10		277.778	7.8	0.6	0	0	511.1	51.1	10	13.3	3.3	0	0	44	1.4		0	0
lemon poppyseed loaf	2	1	2	6	2	5.29	454			1.17	President's Choice	618	2	1	0		75	300	15	2.5	0.1	60	260	38	1	20	4	2	0	4	4		400	20	3.3	0.1	80	346.7	50.7	1.3	26.7	5.3	20	0	44	0.56		26.6667	0
lemon poppyseed loaf	2	1	2	3	2	5.29	454			1.17	President's Choice	618	2	1	0		75	300	15	2.5	0.1	60	260	38	1	20	4	2	0	4	4		400	20	3.3	0.1	80	346.7	50.7	1.3	26.7	5.3	20	0	44	0.56		26.6667	0
Maple Cinnamon waffles	2	1	2	6	2	4.49	210			2.14	Natures Path Generations	641	2	0	0		70	180	6	1	0	0	230	28	4	6	4	0	0	6	10		257.143	8.6	1.4	0	0	328.6	40	5.7	8.6	5.7	0	0	66	1.4		0	0
Maple Cinnamon waffles	2	1	2	3	2	4.49	210			2.14	Natures Path Generations	641	2	0	0		70	180	6	1	0	0	230	28	4	6	4	0	0	6	10		257.143	8.6	1.4	0	0	328.6	40	5.7	8.6	5.7	0	0	66	1.4		0	0
Multigrain bread	1	1	2	9	2	5.99	510			1.17	Rudis	680	2	0	0		37	90	3.5	0.2	0	0	150	17	2	3	1	0	0	0	2		243.243	9.5	0.5	0	0	405.4	45.9	5.4	8.1	2.7	0	0	0	0.28		0	0
Multigrain sandwich rolls	2	1	2	9	2	4.99	180			2.77	Compliments	685	2	1	0		60	140	1.5	0	0	0	290	29	8	1	4	0	0	4	10		233.333	2.5	0	0	0	483.3	48.3	13.3	1.7	6.7	0	0	44	1.4		0	0
original waffles	2	1	2	3	2	3.99	280			1.43	President's Choice	749	2	1	0		70	220	8	1.5	0	0	360	36	1	4	1	0	0	0	2		314.286	11.4	2.1	0	0	514.3	51.4	1.4	5.7	1.4	0	0	0	0.28		0	0
original waffles	2	1	2	6	2	4.49	255			1.76	Van's	750	2	0	0		85	230	7	1	0	0	400	39	1	4	2	2	4	4	5		270.588	8.2	1.2	0	0	470.6	45.9	1.2	4.7	2.4	20	2.4	44	0.7		23.5294	2.82353
original waffles	2	1	1	3	2	5.19	255			2.04	Van's	750	2	0	0		85	230	7	1	0	0	400	39	1	4	2	2	4	4	5		270.588	8.2	1.2	0	0	470.6	45.9	1.2	4.7	2.4	20	2.4	44	0.7		23.5294	2.82353
original whole grain waffles	2	1	5	16	2	5.99	255			2.35	Van's	751	2	0	0		85	230	7	1	0	0	400	39	1	4	2	2	4	4	5		270.588	8.2	1.2	0	0	470.6	45.9	1.2	4.7	2.4	20	2.4	44	0.7		23.5294	2.82353
pie crust	2	1	1	3	2	4.99	454			1.1	Glutino	795	2	0	0		36	120	0.5	0	0	0	170	29	1	2	2	0	0	0	4		333.333	1.4	0	0	0	472.2	80.6	2.8	5.6	5.6	0	0	0	0.56		0	0
Pie shells	2	1	2	9	2	6.49	396			1.64	Wholly wholesome	797	2	0	0		25	90	4.5	2	0	0	115	12	0	1	1	0	0	0	2		360	18	8	0	0	460	48	0	4	4	0	0	0	0.28		0	0
pie shells	2	1	1	3	2	6.49	396			1.64	Wholly Wholesome	797	2	0	0		25	90	4.5	2	0	0	115	12	0	1	1	0	0	0	2		360	18	8	0	0	460	48	0	4	4	0	0	0	0.28		0	0
Quinoa muffins	2	1	2	9	2	4.99	300			1.66	Compliments	850	2	1	0		75	300	13	1.5	0	55	340	41	1	20	4	0	0	10	6		400	17.3	2	0	73.3	453.3	54.7	1.3	26.7	5.3	0	0	110	0.84		0	0
quinoa muffins	2	1	1	3	2	4.99	300			1.66	Compliments	850	2	1	0		75	300	13	1.5	0	55	340	41	1	20	4	0	0	10	6		400	17.3	2	0	73.3	453.3	54.7	1.3	26.7	5.3	0	0	110	0.84		0	0
smoothie berry muffins	2	1	1	3	2	4.99	312			1.6	U-Be-Livin-Smart	1000	2	0	0		78	130	3	1	0	0	220	18	4	8	9	15	6	4	4		166.667	3.8	1.3	0	0	282.1	23.1	5.1	10.3	11.5	150	3.6	44	0.56		192.308	4.61538
vanilla snack cakes	2	1	2	6	2	4.99	325			1.54	All but Gluten	1133	2	0	0		54	240	11	7	0.1	15	180	34	1	25	1	0	0	2	6		444.444	20.4	13	0.2	27.8	333.3	63	1.9	46.3	1.9	0	0	22	0.84		0	0
vanilla snack cakes	2	1	2	3	2	5.29	325			1.63	All but Gluten	1133	2	0	0		54	210	10	5	0.1	0	240	30	1	21	2	0	0	2	6		388.889	18.5	9.3	0.2	0	444.4	55.6	1.9	38.9	3.7	0	0	22	0.84		0	0
pie crust	2	1	5	16	2	6.69	290			2.31	kinnikinnick	1146	2	0	0		24	100	6	3	0	10	125	11	0	0	1	0	2	0	2		416.667	25	12.5	0	41.7	520.8	45.8	0	0	4.2	0	1.2	0	0.28		0	5
cinnamon toast waffles	2	0	1	3	2	1.89	280			0.68	Compliments		2	1	0		70	200	7	1.5	0	5	280	30	2	7	4	0	0	4	15	20	285.714	10	2.1	0	7.1	400	42.9	2.9	10	5.7	0	0	44	2.1	44	0	0
buttermilk waffles	2	0	1	3	2	1.99	280			0.71	Compliments		2	1	0		70	190	7	1	0	5	400	27	2	5	5	0	0	2	10	20	271.429	10	1.4	0	7.1	571.4	38.6	2.9	7.1	7.1	0	0	22	1.4	44	0	0
original waffles	2	0	5	16	2	1.99	280			0.71	Compliments		2	1	0		70	180	7	0.5	0	5	420	25	2	5	5	0	0	2	10	25	257.143	10	0.7	0	7.1	600	35.7	2.9	7.1	7.1	0	0	22	1.4	55	0	0
original eggos	2	0	2	6	2	3.29	280			1.18	Kellogs		2	0	0		70	190	7	1.5	0	15	370	27	1	2	5	0	0	4	15	30	271.429	10	2.1	0	21.4	528.6	38.6	1.4	2.9	7.1	0	0	44	2.1	66	0	0
original plus fiber eggos	2	0	2	6	2	3.29	280			1.18	Kellogs		2	0	0		70	170	6	1.5	0	0	370	26	3	2	5	0	0	4	15	20	242.857	8.6	2.1	0	0	528.6	37.1	4.3	2.9	7.1	0	0	44	2.1	44	0	0
eggo buttermilk waffles	2	0	1	3	2	3.49	280			1.25	Kellogs		2	0	0		70	190	7	1.5	0	15	370	28	1	2	5	0	0	4	15	30	271.429	10	2.1	0	21.4	528.6	40	1.4	2.9	7.1	0	0	44	2.1	66	0	0
eggo plus fibre waffles	2	0	1	3	2	3.49	280			1.25	Kellogs		2	0	0		70	170	6	1.5	0	0	370	26	3	2	5	0	0	4	15	20	242.857	8.6	2.1	0	0	528.6	37.1	4.3	2.9	7.1	0	0	44	2.1	44	0	0
double chocolate muffins	2	0	4	2	1	4.99	660			0.76	Farmers Market		2	1	0		110	470	23	6	0.1	85	370	58	3	36	7	2	0	4	30		427.273	20.9	5.5	0.1	77.3	336.4	52.7	2.7	32.7	6.4	20	0	44	4.2		18.1818	0
double chocolate coconut muffins	2	0	2	6	2	4.99	660			0.76	Farmers Market		2	1	0		110	450	22	7	0.1	55	290	59	3	31	7	2	0	4	30		409.091	20	6.4	0.1	50	263.6	53.6	2.7	28.2	6.4	20	0	44	4.2		18.1818	0
double chocolate muffins	2	0	1	3	2	5.49	660			0.83	Farmers market		2	1	0		110	470	23	6	0.1	85	370	58	3	36	7	2	0	4	30		427.273	20.9	5.5	0.1	77.3	336.4	52.7	2.7	32.7	6.4	20	0	44	4.2		18.1818	0
blueberry muffin	2	0	6	25	1	4.99	660			0.76	Farmers Market		2	1	0		110	380	17	3	0.2	55	460	51	2	26	5	2	0	4	15		345.455	15.5	2.7	0.2	50	418.2	46.4	1.8	23.6	4.5	20	0	44	2.1		18.1818	0
blueberry muffin	2	0	4	2	1	4.99	660			0.76	Farmers Market		2	1	0		110	380	17	3	0.2	55	460	51	2	26	5	2	0	4	15		345.455	15.5	2.7	0.2	50	418.2	46.4	1.8	23.6	4.5	20	0	44	2.1		18.1818	0
Morning glory muffins	2	0	2	3	2	5.49	660			0.83	Farmer's Market		2	1	0		110	430	22	4.5	0.1	60	410	52	3	28	6	20	0	6	15		390.909	20	4.1	0.1	54.5	372.7	47.3	2.7	25.5	5.5	200	0	66	2.1		181.818	0
blueberry muffin	2	0	2	6	2	5.49	660			0.83	Farmers Market		2	1	0		110	380	17	3	0.2	55	460	51	2	26	5	2	0	4	15		345.455	15.5	2.7	0.2	50	418.2	46.4	1.8	23.6	4.5	20	0	44	2.1		18.1818	0
blueberry muffins	2	0	1	3	2	5.49	660			0.83	Farmers market		2	1	0		110	380	17	3	0.2	55	460	51	2	26	5	2	0	4	15		345.455	15.5	2.7	0.2	50	418.2	46.4	1.8	23.6	4.5	20	0	44	2.1		18.1818	0
golden loaf	2	0	2	6	2	4.29	390			1.1	Farmers Market		2	1	0		65	250	12	2	0.1	40	290	32	1	17	4	2	0	2	8		384.615	18.5	3.1	0.2	61.5	446.2	49.2	1.5	26.2	6.2	20	0	22	1.12		30.7692	0
raspberry loaf	2	0	1	3	2	4.29	390			1.1	Farmers market		2	1	0		65	240	11	1	0	35	270	32	1	16	4	2	0	2	8		369.231	16.9	1.5	0	53.8	415.4	49.2	1.5	24.6	6.2	20	0	22	1.12		30.7692	0
banana loaf	2	0	2	6	2	4.29	390			1.1	Farmers Market		2	1	0		65	240	11	2	0.1	35	280	32	1	16	4	2	0	2	6		369.231	16.9	3.1	0.2	53.8	430.8	49.2	1.5	24.6	6.2	20	0	22	0.84		30.7692	0
banana loaf	2	0	1	3	2	4.29	390			1.1	Farmers market		2	1	0		65	240	11	2	0.1	35	280	32	1	16	4	2	0	2	6		369.231	16.9	3.1	0.2	53.8	430.8	49.2	1.5	24.6	6.2	20	0	22	0.84		30.7692	0
Banana Loaf	2	0	4	2	1	2.99	390			0.77	Farmers Market		2	1	0		65	240	11	2	0.1	35	280	32	1	16	4	2	0	2	6		369.231	16.9	3.1	0.2	53.8	430.8	49.2	1.5	24.6	6.2	20	0	22	0.84		30.7692	0
chocolate chip muffins	2	0	5	15	1	3.99	600			0.67	compliments		2	1	0		100	400	19	4	0.1	50	360	51	2	29	6	2	0	2	15		400	19	4	0.1	50	360	51	2	29	6	20	0	22	2.1		20	0
blueberry muffins	2	0	5	15	1	3.99	600			0.67	compliments		2	1	0		100	360	17	3	0.1	50	380	47	2	25	5	2	0	2	10		360	17	3	0.1	50	380	47	2	25	5	20	0	22	1.4		20	0
cinnamon toast waffles	2	0	2	6	2	1.99	280			0.71	No Name		2	1	0		70	210	9	1.5	0.5	5	430	29	1	6	3	0	0	2	10		300	12.9	2.1	0.7	7.1	614.3	41.4	1.4	8.6	4.3	0	0	22	1.4		0	0
original waffle	2	0	2	6	2	1.99	280			0.71	No Name		2	1	0		70	210	9	1.5	0	5	470	28	1	4	4	0	0	2	10		300	12.9	2.1	0	7.1	671.4	40	1.4	5.7	5.7	0	0	22	1.4		0	0
Blueberry waffles	2	0	5	16	2	1.99	280			0.71	Compliments		2	1	0		70	200	8	2	0.1	5	320	29	1	5	4	0	0	2	10		285.714	11.4	2.9	0.1	7.1	457.1	41.4	1.4	7.1	5.7	0	0	22	1.4		0	0
Blueberry waffles	2	0	5	5	1	1.99	280			0.71	Compliments		2	1	0		70	200	8	2	0.1	5	320	29	1	5	4	0	0	2	10		285.714	11.4	2.9	0.1	7.1	457.1	41.4	1.4	7.1	5.7	0	0	22	1.4		0	0
blueberry waffles	2	0	1	3	2	1.99	280			0.71	Compliments		2	1	0		70	200	8	2	0.1	5	320	29	1	5	4	0	0	2	10	20	285.714	11.4	2.9	0.1	7.1	457.1	41.4	1.4	7.1	5.7	0	0	22	1.4		0	0
cinnamon rolls	2	0	1	3	2	4.49	370			1.21	Compliments		2	1	0		57	230	9	2.5	0.1	0	220	34	1	13	3	10	0	2	8		403.509	15.8	4.4	0.2	0	386	59.6	1.8	22.8	5.3	100	0	22	1.12		175.439	0
pie shells	2	0	1	3	2	3.49	285			1.22	Compliments		2	1	0		18	80	4.5	2	0	5	45	9	0	0	1	0	0	0	4		444.444	25	11.1	0	27.8	250	50	0	0	5.6	0	0	0	0.56		0	0
Cinnamon toast waffles	2	0	5	16	2	5.49	560			0.98	Eggo (Kellogs)		2	0	0		70	220	8	2.5	0.1	10	360	34	1	13	4	0	0	4	15		314.286	11.4	3.6	0.1	14.3	514.3	48.6	1.4	18.6	5.7	0	0	44	2.1		0	0
Cinnamon toast waffles	2	0	2	3	2	3.49	280			1.25	Eggo (Kellogs)		2	0	0		70	220	8	2.5	0.1	10	360	34	1	13	4	0	0	4	15		314.286	11.4	3.6	0.1	14.3	514.3	48.6	1.4	18.6	5.7	0	0	44	2.1		0	0
Original waffles	2	0	2	9	2	3.49	280			1.25	Eggo		2	0	0		70	190	7	1.5	0	15	370	27	1	2	5	0	0	4	15		271.429	10	2.1	0	21.4	528.6	38.6	1.4	2.9	7.1	0	0	44	2.1		0	0
buttermilk waffles	2	0	2	3	2	3.49	280			1.25	Eggo (Kellogs)		2	0	0		70	190	7	1.5	0	15	370	28	1	2	5	0	0	4	15		271.429	10	2.1	0	21.4	528.6	40	1.4	2.9	7.1	0	0	44	2.1		0	0
blueberry waffle	2	0	2	6	2	3.19	354			0.9	Aunt Jemima		2	0	0		71	180	5	1	0.1	5	340	29	1	5	4	0	0	6	10		253.521	7	1.4	0.1	7	478.9	40.8	1.4	7	5.6	0	0	66	1.4		0	0
Authentic Belgian waffles	2	0	2	3	2	6.49	420			1.55	OakRun Farm Bakery		2	0	0		70	320	17	9	0.1	10	310	39	2	17	4	15	0	2	15		457.143	24.3	12.9	0.1	14.3	442.9	55.7	2.9	24.3	5.7	150	0	22	2.1		214.286	0
blueberry and fiber waffle	2	0	2	6	2	3.29	280			1.18	Kellogs		2	0	0		70	180	6	1.5	0	0	370	30	3	7	4	0	0	4	10	20	257.143	8.6	2.1	0	0	528.6	42.9	4.3	10	5.7	0	0	44	1.4		0	0
blueberry plus fibre waffles	2	0	2	3	2	3.49	280			1.25	Eggo (Kellogs)		2	0	0		70	180	6	1.5	0	0	370	30	3	7	4	0	0	4	10		257.143	8.6	2.1	0	0	528.6	42.9	4.3	10	5.7	0	0	44	1.4		0	0
blueberry muffins	2	0	1	3	2	3.99	426			0.94	COR		2	0	0		71	170	2	1.5	0.5	0	370	38	1	20	2	0	0	2	6		239.437	2.8169	2.11268	0.704225	0	521.127	53.5211	1.40845	28.169	2.8169	0	0	22	2.24		0	1.69014
pie crust	2	0	1	3	2	1.79	260			0.69	Dr. Oetker		2	0	0		16	80	4	2.5	0.1	0	100	9	0	0	1	0	6	0	4		500	25	15.6	0.6	0	625	56.3	0	0	6.3	0	3.6	0	0.56		0	22.5
Pie crust	2	0	2	9	2	1.79	260			0.69	Shirriff		2	0	0		16	80	5	2.5	0.1	0	100	9	0	0	1	0	6	0	4		500	31.3	15.6	0.6	0	625	56.3	0	0	6.3	0	3.6	0	0.56		0	22.5
pie shell (deep)	2	0	5	16	2	3.99	350			1.14	tenderflake		2	0	0		22	110	7	2.5	0.1	5	70	9	0	1	2	0	0	0	4		500	31.8	11.4	0.5	22.7	318.2	40.9	0	4.5	9.1	0	0	0	0.56		0	0
Ready graham crust	2	0	2	9	2	3.79	170			2.23	Keebler		2	0	0		21	100	5	3	0	0	105	14	0	6	1	0	0	0	4		476.19	23.8	14.3	0	0	500	66.7	0	28.6	4.8	0	0	0	0.56		0	0
animal cracker cookie	3	1	2	6	2	3.99	220			1.81	Kinnikinnick	38	3	0	0		30	120	2	1	0	0	35	26	2	3	1	0	0	4	4		400	6.7	3.3	0	0	116.7	86.7	6.7	10	3.3	0	0	44	0.56		0	0
animal cracker cookie	3	1	2	6	2	5.49	220			2.5	Kinnikinnick	38	3	0	0		30	120	2	1	0	0	35	26	2	3	1	0	0	4	4		400	6.7	3.3	0	0	116.7	86.7	6.7	10	3.3	0	0	44	0.56		0	0
animal cracker cookie	3	1	2	3	2	5.49	220			2.5	Kinnikinnick	38	3	0	0		30	120	2	1	0	0	35	26	2	3	1	0	0	4	4		400	6.7	3.3	0	0	116.7	86.7	6.7	10	3.3	0	0	44	0.56		0	0
animal cracker cookie	3	1	5	16	2	4.79	220			2.18	kinnikinnick	38	3	0	0		30	140	5	1.5	0	0	150	22	1	6	1	0	0	2	2		466.667	16.7	5	0	0	500	73.3	3.3	20	3.3	0	0	22	0.28		0	0
animal cracker cookie	3	1	1	3	2	4.79	220			2.18	kinnikinnick	38	3	0	0		30	140	5	1.5	0	0	150	22	1	6	1	0	0	2	2		466.667	16.7	5	0	0	500	73.3	3.3	20	3.3	0	0	22	0.28		0	0
Arrowroot cookies	3	1	2	9	2	3.99	227			1.76	Mi-del	49	3	0	0		30	120	4	1	0.1	10	70	21	1	9	2	2	0	2	4		400	13.3	3.3	0.3	33.3	233.3	70	3.3	30	6.7	20	0	22	0.56		66.6667	0
Arrowroot cookies	3	1	1	3	2	3.99	227			1.76	Mi-del	49	3	0	0		30	120	4	1	0.1	10	70	21	1	9	2	2	0	2	4		400	13.3	3.3	0.3	33.3	233.3	70	3.3	30	6.7	20	0	22	0.56		66.6667	0
Arrowroot cookies	3	1	2	6	2	4.29	227			1.89	Mi-del	49	3	0	0		30	120	4	1	0.1	10	70	21	1	9	2	2	0	2	4		400	13.3	3.3	0.3	33.3	233.3	70	3.3	30	6.7	20	0	22	0.56		66.6667	0
Arrowroot cookies	3	1	2	3	2	4.29	227			1.89	Mi-del	49	3	0	0		30	120	4	1	0.1	10	70	21	1	9	2	2	0	2	4		400	13.3	3.3	0.3	33.3	233.3	70	3.3	30	6.7	20	0	22	0.56		66.6667	0
arrowroot cookies	3	1	3	18	1	4.39	227			1.93	Mi-del	49	3	0	0		30	120	4	1	0.1	10	70	21	1	9	2	2	0	2	4		400	13.3	3.3	0.3	33.3	233.3	70	3.3	30	6.7	20	0	22	0.56		66.6667	0
arrowroot cookies	3	1	3	17	1	4.89	227			2.15	Mi-del	49	3	0	0		30	120	4	1	0.1	10	70	21	1	9	2	2	0	2	4		400	13.3	3.3	0.3	33.3	233.3	70	3.3	30	6.7	20	0	22	0.56		66.6667	0
choclate cream cookie	3	1	1	3	2	5.99	300			2	Glutino	274	3	0	0		29	120	5	2.5	0	0	90	20	1	10	1	0	0	0	2		413.793	17.2	8.6	0	0	310.3	69	3.4	34.5	3.4	0	0	0	0.28		0	0
chocolate chip cookie	3	1	1	3	2	6.29	227			2.77	Udi's	289	3	0	0		45	220	10	6	0	30	120	30	1	16	2	4	0	2	8		488.889	22.2	13.3	0	66.7	266.7	66.7	2.2	35.6	4.4	40	0	22	1.12		88.8889	0
chocolate chip cookies	3	1	3	24	1	6.99	227			3.08	Udi's	289	3	0	0		45	220	10	6	0	30	120	30	1	16	2	4	0	2	8		488.889	22.2	13.3	0	66.7	266.7	66.7	2.2	35.6	4.4	40	0	22	1.12		88.8889	0
chocolate chip cookies	3	1	3	18	1	6.99	227			3.08	Udi's	289	3	0	0		45	220	10	6	0	30	120	30	1	16	2	4	0	2	8		488.889	22.2	13.3	0	66.7	266.7	66.7	2.2	35.6	4.4	40	0	22	1.12		88.8889	0
chocolate chip cookies	3	1	3	17	1	6.99	227			3.08	Udi's	289	3	0	0		45	220	10	6	0	30	120	30	1	16	2	4	0	2	8		488.889	22.2	13.3	0	66.7	266.7	66.7	2.2	35.6	4.4	40	0	22	1.12		88.8889	0
chocolate chip cookies	3	1	3	1	1	6.99	227			3.08	Udi's	289	3	0	0		45	220	10	6	0	30	120	30	1	16	2	4	0	2	8		488.889	22.2	13.3	0	66.7	266.7	66.7	2.2	35.6	4.4	40	0	22	1.12		88.8889	0
chocolate chip cookies	3	1	2	6	2	4.29	220			1.95	Kinnikinnick	290	3	0	0		32	150	6	3	0	5	100	22	1	12	1	0	0	2	6		468.75	18.8	9.4	0	15.6	312.5	68.8	3.1	37.5	3.1	0	0	22	0.84		0	0
chocolate chip cookies	3	1	2	3	2	4.29	220			1.95	Kinnikinnick	290	3	0	0		32	150	6	3	0	5	100	22	1	12	1	0	0	2	6		468.75	18.8	9.4	0	15.6	312.5	68.8	3.1	37.5	3.1	0	0	22	0.84		0	0
chocolate chip cookie	3	1	3	18	1	4.79	227			2.11	Kinnikinnick	290	3	0	0		32	150	6	3	0	5	100	22	1	12	1	0	0	2	6		468.75	18.8	9.4	0	15.6	312.5	68.8	3.1	37.5	3.1	0	0	22	0.84		0	0
chocolate chip cookies	3	1	2	9	2	4.89	220			2.22	Kinnikinnick	290	3	0	0		32	150	6	3	0	5	180	22	1	12	1	0	0	2	6		468.75	18.8	9.4	0	15.6	562.5	68.8	3.1	37.5	3.1	0	0	22	0.84		0	0
chocolate chip cookies	3	1	5	5	1	4.89	220			2.22	Kinnikinnick	290	3	0	0		32	150	6	3	0	5	180	22	1	12	1	0	0	2	6		468.75	18.8	9.4	0	15.6	562.5	68.8	3.1	37.5	3.1	0	0	22	0.84		0	0
chocolate chip cookies	3	1	1	3	2	4.89	220			2.22	kinnikinnick	290	3	0	0		32	150	6	3	0	5	180	22	1	12	1	0	0	2	6		468.75	18.8	9.4	0	15.6	562.5	68.8	3.1	37.5	3.1	0	0	22	0.84		0	0
chocolate chip cookies	3	1	2	3	2	4.29	227			1.89	MI-DEL	291	3	0	0		30	120	4.5	1.5	0	5	105	18	1	10	2	2	0	2	4		400	15	5	0	16.7	350	60	3.3	33.3	6.7	20	0	22	0.56		66.6667	0
chocolate chip cookies	3	1	1	3	2	6.29	275			2.29	Patsy Pie	292	3	0	0		28	130	8	5	0	20	45	14	1	12	1	6	0	0	4		464.286	28.6	17.9	0	71.4	160.7	50	3.6	42.9	3.6	60	0	0	0.56		214.286	0
chocolate chip cookies	3	1	6	25	1	4.99	350			1.43	President's Choice	293	3	1	0		35	170	7	3.5	0	5	80	25	1	14	0	0	0	0	10		485.714	20	10	0	14.3	228.6	71.4	2.9	40	0	0	0	0	1.4		0	0
chocolate chip cookies	3	1	2	3	2	4.99	350			1.43	President's Choice	293	3	1	0		35	170	7	3.5	0	5	80	25	1	14	0	0	0	0	10		485.714	20	10	0	14.3	228.6	71.4	2.9	40	0	0	0	0	1.4		0	0
chocolate chip cookies	3	1	2	6	2	5.29	350			1.51	President's Choice	293	3	1	0		35	170	7	3.5	0	5	80	25	1	14	0	0	0	0	10		485.714	20	10	0	14.3	228.6	71.4	2.9	40	0	0	0	0	1.4		0	0
chocolate chip cookies	3	1	1	3	2	5.99	227			2.64	Wow	294	3	0	0		30	140	6	4	0	20	90	20	0	12	1	4	0	0	2		466.667	20	13.3	0	66.7	300	66.7	0	40	3.3	40	0	0	0.28		133.333	0
chocolate chip cookies	3	1	2	6	2	5.49	245			2.24	Glutino	295	3	0	0		28	120	6	3	0	5	70	18	2	10	1	0	0	0	2		428.571	21.4	10.7	0	17.9	250	64.3	7.1	35.7	3.6	0	0	0	0.28		0	0
chocolate chip cookies	3	1	1	3	2	5.49	155			3.54	Mary's Organic Crackers	296	3	0	0		26	130	6	3	0	0	95	19	1.5	9	1	0	0	0	4		500	23.1	11.5	0	0	365.4	73.1	5.8	34.6	3.8	0	0	0	0.56		0	0
chocolate chip cookies (soft)	3	1	4	2	1	4.79	170			2.82	Enjoy Life	297	3	0	0		28	120	6	1	0	0	100	19	1	10	1	0	0	2	6		428.571	21.4	3.6	0	0	357.1	67.9	3.6	35.7	3.6	0	0	22	0.84		0	0
chocolate chip cookies	3	1	3	19	1	4.99	227			2.2	Mi-del	304	3	0	0		30	120	4.5	1.5	0	5	105	18	1	10	2	2	0	2	4		400	15	5	0	16.7	350	60	3.3	33.3	6.7	20	0	22	0.56		66.6667	0
chocolate chip cookies	3	1	3	17	1	4.99	227			2.2	Mi-del	304	3	0	0		30	130	4.5	1.5	0.1	5	115	21	1	11	2	2	0	2	2		433.333	15	5	0.3	16.7	383.3	70	3.3	36.7	6.7	20	0	22	0.28		66.6667	0
chocolate chip love cookie	3	1	2	3	2	4.49	155			2.9	Mary's Organic	306	3	0	0		26	130	6	3	0	0	95	19	1.5	9	1	0	0	0	4		500	23.1	11.5	0	0	365.4	73.1	5.8	34.6	3.8	0	0	0	0.56		0	0
chocolate chip quinoa cookie	3	1	5	15	1	5.99	198			3.03	GoGo Quinoa	307	3	0	0		33	160	8	2.5	0	0	60	20	1	8	2	0	0	2	8		484.848	24.2	7.6	0	0	181.8	60.6	3	24.2	6.1	0	0	22	1.12		0	0
chocolate chip quinoa cookie	3	1	1	3	2	5.99	198			3.03	GoGo Quinoa	307	3	0	0		33	160	8	2.5	0	0	60	20	1	8	2	0	0	2	8		484.848	24.2	7.6	0	0	181.8	60.6	3	24.2	6.1	0	0	22	1.12		0	0
chocolate sandwich crème cookie	3	1	2	6	2	4.99	220			2.27	Kinnikinnick	313	3	0	0		31	150	6	3	0	0	95	23	1	11	1	0	0	2	6		483.871	19.4	9.7	0	0	306.5	74.2	3.2	35.5	3.2	0	0	22	0.84		0	0
chocolate sandwich crème cookie	3	1	5	5	1	4.99	220			2.27	Kinnikinnick	313	3	0	0		31	150	6	3	0	0	95	23	1	11	1	0	0	2	6		483.871	19.4	9.7	0	0	306.5	74.2	3.2	35.5	3.2	0	0	22	0.84		0	0
chocolate sandwich crème cookie	3	1	2	3	2	4.99	220			2.27	Kinnikinnick	313	3	0	0		31	150	6	3	0	0	95	23	1	11	1	0	0	2	6		483.871	19.4	9.7	0	0	306.5	74.2	3.2	35.5	3.2	0	0	22	0.84		0	0
chocolate cream cookies	3	1	3	22	1	5.99	220			2.72	Kinninkinnik	313	3	0	0		31	150	6	3	0	0	95	23	1	11	1	0	0	2	6		483.871	19.4	9.7	0	0	306.5	74.2	3.2	35.5	3.2	0	0	22	0.84		0	0
chocolate sandwich crème cookie	3	1	5	16	2	5.99	220			2.72	Kinnikinnick	313	3	0	0		31	150	6	3	0	0	95	23	1	11	1	0	0	2	6		483.871	19.4	9.7	0	0	306.5	74.2	3.2	35.5	3.2	0	0	22	0.84		0	0
chocolate sandwich crème cookie	3	1	5	15	1	5.99	220			2.72	Kinnikinnick	313	3	0	0		31	150	6	3	0	0	95	23	1	11	1	0	0	2	6		483.871	19.4	9.7	0	0	306.5	74.2	3.2	35.5	3.2	0	0	22	0.84		0	0
chocolate cream cookie	3	1	3	23	1	5.29	220			2.4	Kinnikinnick	313	3	0	0		31	150	6	3	0	0	45	24	0	12	0.3	0	0	0	2		483.871	19.4	9.7	0	0	145.2	77.4	0	38.7	1	0	0	0	0.28		0	0
chocolate cream cookies	3	1	3	19	1	5.99	220			2.72	kinnikinnick	313	3	0	0		31	150	6	3	0	0	45	24	0	12	0.3	0	0	0	2		483.871	19.4	9.7	0	0	145.2	77.4	0	38.7	1	0	0	0	0.28		0	0
chocolate vanilla cream cookie	3	1	2	6	2	5.49	300			1.83	Glutino	326	3	0	0		29	120	5	2.5	0	0	90	20	1	11	1	0	0	0	2		413.793	17.2	8.6	0	0	310.3	69	3.4	37.9	3.4	0	0	0	0.28		0	0
chocolate vanilla cream cookie	3	1	2	3	2	5.49	300			1.83	Glutino	326	3	0	0		29	120	5	2.5	0	0	90	20	1	11	1	0	0	0	2		413.793	17.2	8.6	0	0	310.3	69	3.4	37.9	3.4	0	0	0	0.28		0	0
Chocolate vanilla crème cookie	3	1	2	9	2	5.99	300			2	Glutino	326	3	0	0		29	120	4	2	0	0	80	21	1	13	1	0	0	0	2		413.793	13.8	6.9	0	0	275.9	72.4	3.4	44.8	3.4	0	0	0	0.28		0	0
chocolate vanilla cream cookie	3	1	1	3	2	5.99	300			2	Glutino	326	3	0	0		29	120	5	2.5	0	0	90	20	1	11	1	0	0	0	2		413.793	17.2	8.6	0	0	310.3	69	3.4	37.9	3.4	0	0	0	0.28		0	0
chocolate vanilla sandwich cookie	3	1	3	18	1	7.49	300			2.5	Glutino	326	3	0	0		29	120	5	2.5	0	0	90	20	1	11	1	0	0	0	2		413.793	17.2	8.6	0	0	310.3	69	3.4	37.9	3.4	0	0	0	0.28		0	0
chocolate wafers	3	1	2	6	2	4.49	130			3.45	Glutino	327	3	0	0		30	160	9	4.5	0	5	40	20	0	11	1	0	0	2	6		533.333	30	15	0	16.7	133.3	66.7	0	36.7	3.3	0	0	22	0.84		0	0
chocolate wafers	3	1	2	3	2	4.49	130			3.45	Glutino	327	3	0	0		30	160	9	4.5	0	5	40	20	0	11	1	0	0	2	6		533.333	30	15	0	16.7	133.3	66.7	0	36.7	3.3	0	0	22	0.84		0	0
chocolate waffers	3	1	1	3	2	4.99	130			3.84	Glutino	327	3	0	0		30	160	9	4.5	0	5	40	20	0	11	1	0	0	2	6		533.333	30	15	0	16.7	133.3	66.7	0	36.7	3.3	0	0	22	0.84		0	0
coconut cookie	3	1	2	6	2	5.29	350			1.51	President's Choice	357	3	1	0		35	170	10	7	0	10	80	20	1	9	1	0	0	0	2		485.714	28.6	20	0	28.6	228.6	57.1	2.9	25.7	2.9	0	0	0	0.28		0	0
coconut cookie	3	1	2	3	2	5.29	350			1.51	President's Choice	357	3	1	0		35	170	10	7	0	10	80	20	1	9	1	0	0	0	2		485.714	28.6	20	0	28.6	228.6	57.1	2.9	25.7	2.9	0	0	0	0.28		0	0
coconut cookie	3	1	1	3	2	4.49	198			2.27	Sunstart	358	3	0	0		20	120	6	1	0	10	60	12	1	8	1	0	0	0	0		600	30	5	0	50	300	60	5	40	5	0	0	0	0		0	0
double chocolate cookie	3	1	2	6	2	4.29	179			2.4	Enjoy Life	438	3	0	0		26	130	7	4	0	0	90	16	1	9	1	0	0	2	6		500	26.9	15.4	0	0	346.2	61.5	3.8	34.6	3.8	0	0	22	0.84		0	0
double chocolate cookie	3	1	2	3	2	4.29	179			2.4	Enjoy Life	438	3	0	0		26	130	7	4	0	0	90	16	1	9	1	0	0	2	6		500	26.9	15.4	0	0	346.2	61.5	3.8	34.6	3.8	0	0	22	0.84		0	0
double chocolate cookies	3	1	3	18	1	5.99	155			3.86	Mary's	440	3	0	0		31	150	5.5	3	0	0	120	23	1	9	1	0	0	0	4		483.871	17.7	9.7	0	0	387.1	74.2	3.2	29	3.2	0	0	0	0.56		0	0
fudge sandwich crème cookie	3	1	5	5	1	4.99	220			2.27	Kinnikinnick	497	3	0	0		31	150	8	3	0	0	65	22	2	10	1	0	0	0	6		483.871	25.8	9.7	0	0	209.7	71	6.5	32.3	3.2	0	0	0	0.84		0	0
Fudge sandwich cookie	3	1	5	16	2	5.99	220			2.72	Kinnikinnick	497	3	0	0		31	150	6	3	0	0	65	22	2	10	1	0	0	0	6		483.871	19.4	9.7	0	0	209.7	71	6.5	32.3	3.2	0	0	0	0.84		0	0
Fudge sandwich cookie	3	1	2	9	2	5.99	220			2.72	Kinnikinnick	497	3	0	0		31	150	6	3	0	0	65	22	2	10	1	0	0	0	6		483.871	19.4	9.7	0	0	209.7	71	6.5	32.3	3.2	0	0	0	0.84		0	0
ginger molasses cookie	3	1	1	3	2	2.49	78			3.19	Wow	510	3	0	0		30	130	6	3.5	0.1	20	60	18	1	8	1	4	0	0	2		433.333	20	11.7	0.3	66.7	200	60	3.3	26.7	3.3	40	0	0	0.28		133.333	0
ginger snaps	3	1	2	6	2	4.29	227			1.89	Mi-Del	511	3	0	0		30	120	5	0.4	0	0	110	18	1	10	2	0	0	2	4		400	16.7	1.3	0	0	366.7	60	3.3	33.3	6.7	0	0	22	0.56		0	0
ginger snaps	3	1	2	3	2	4.29	227			1.89	Mi-Del	511	3	0	0		30	120	5	0.4	0	0	110	18	1	10	2	0	0	2	4		400	16.7	1.3	0	0	366.7	60	3.3	33.3	6.7	0	0	22	0.56		0	0
ginger snaps	3	1	1	3	2	3.99	227			1.76	Mi-Del	511	3	0	0		30	140	5	0.4	0.1	0	120	20	1	11	2	0	0	2	2		466.667	16.7	1.3	0.3	0	400	66.7	3.3	36.7	6.7	0	0	22	0.28		0	0
ginger snaps	3	1	4	2	1	4.59	227			2.02	Mi-Del	511	3	0	0		30	140	5	0.4	0.1	0	120	20	1	11	2	0	0	2	2		466.667	16.7	1.3	0.3	0	400	66.7	3.3	36.7	6.7	0	0	22	0.28		0	0
ginger snaps	3	1	3	17	1	4.89	227			2.15	Mi-Del	511	3	0	0		30	140	5	0.4	0.1	0	120	20	1	11	2	0	0	2	2		466.667	16.7	1.3	0.3	0	400	66.7	3.3	36.7	6.7	0	0	22	0.28		0	0
ginger snaps	3	1	2	9	2	4.99	227			2.2	Mi-Del	511	3	0	0		30	140	5	0.4	0.1	0	120	20	1	11	2	0	0	2	2		466.667	16.7	1.3	0.3	0	400	66.7	3.3	36.7	6.7	0	0	22	0.28		0	0
ginger snap	3	1	3	18	1	5.59	190			2.94	Kinnikinnick	512	3	0	0		32	140	4	2	0	5	170	25	2	8	1	0	0	2	4		437.5	12.5	6.3	0	15.6	531.3	78.1	6.3	25	3.1	0	0	22	0.56		0	0
ginger snaps	3	1	1	3	2	5.49	155			3.54	Mary's Organic 9	513	3	0	0		31	140	5	3	0	0	120	23	1	9	1	0	0	0	4		451.613	16.1	9.7	0	0	387.1	74.2	3.2	29	3.2	0	0	0	0.56		0	0
golden cream cookies	3	1	3	22	1	5.99	220			2.72	Kinninkinnik	520	3	0	0		31	150	6	3	0	0	45	24	0	12	0.3	0	0	0	2		483.871	19.4	9.7	0	0	145.2	77.4	0	38.7	1	0	0	0	0.28		0	0
Graham crackers	3	1	2	9	2	4.99	220			2.27	Kinnikinnick	527	3	0	0		32	150	6	2	0	0	160	24	1	7	1	0	0	2	2		468.75	18.8	6.3	0	0	500	75	3.1	21.9	3.1	0	0	22	0.28		0	0
Graham crackers	3	1	1	3	2	4.99	220			2.27	Kinnikinnick	527	3	0	0		32	150	6	2	0	0	160	24	1	7	1	0	0	2	2		468.75	18.8	6.3	0	0	500	75	3.1	21.9	3.1	0	0	22	0.28		0	0
graham cracker crumbs	3	1	3	18	1	6.89	300			2.3	Kinnikinnick	527	3	0	0		30	140	5	1.5	0	0	150	22	1	6	1	0	0	2	2		466.667	16.7	5	0	0	500	73.3	3.3	20	3.3	0	0	22	0.28		0	0
graham cracker crumbs	3	1	5	15	1	5.99	300			2	Kinnikinnick	528	3	0	0		32	150	6	2	0	0	160	24	1	7	1	0	0	2	2		468.75	18.8	6.3	0	0	500	75	3.1	21.9	3.1	0	0	22	0.28		0	0
graham cracker crumbs	3	1	5	16	2	6.49	300			2.16	Kinnikinnick	528	3	0	0		32	150	6	2	0	0	160	24	1	7	1	0	0	2	2		468.75	18.8	6.3	0	0	500	75	3.1	21.9	3.1	0	0	22	0.28		0	0
Graham style cracker	3	1	2	6	2	4.99	220			2.27	Kinnikinnick	528	3	0	0		32	150	6	2	0	0	160	24	1	7	1	0	0	2	2		468.75	18.8	6.3	0	0	500	75	3.1	21.9	3.1	0	0	22	0.28		0	0
Graham style cracker	3	1	2	3	2	4.99	220			2.27	Kinnikinnick	528	3	0	0		32	150	6	2	0	0	160	24	1	7	1	0	0	2	2		468.75	18.8	6.3	0	0	500	75	3.1	21.9	3.1	0	0	22	0.28		0	0
lemon burst cookie	3	1	1	3	2	5.99	227			2.64	Wow	613	3	0	0		30	130	6	4	0	25	115	18	1	9	3	6	0	0	2		433.333	20	13.3	0	83.3	383.3	60	3.3	30	10	60	0	0	0.28		200	0
lemon burst cookie	3	1	1	3	2	2.49	78			3.19	Wow	613	3	0	0		30	120	6	3.5	0	25	105	17	1	7	1	4	0	0	2		400	20	11.7	0	83.3	350	56.7	3.3	23.3	3.3	40	0	0	0.28		133.333	0
lemon wafers	3	1	2	6	2	4.49	200			2.25	Glutino	619	3	0	0		30	160	7	3.5	0	0	40	23	0	12	0	0	0	0	2		533.333	23.3	11.7	0	0	133.3	76.7	0	40	0	0	0	0	0.28		0	0
lemon wafers	3	1	2	3	2	4.49	200			2.25	Glutino	619	3	0	0		30	160	7	3.5	0	0	40	23	0	12	0	0	0	0	2		533.333	23.3	11.7	0	0	133.3	76.7	0	40	0	0	0	0	0.28		0	0
lemon waffers	3	1	1	3	2	4.99	200			2.5	Glutino	619	3	0	0		30	160	7	3.5	0	0	40	23	0	12	0	0	0	0	2		533.333	23.3	11.7	0	0	133.3	76.7	0	40	0	0	0	0	0.28		0	0
lemon waffers	3	1	1	3	2	5.49	142			3.87	Glutino	619	3	0	0		30	150	6	5	0	0	50	23	0	10	0	0	0	0	2		500	20	16.7	0	0	166.7	76.7	0	33.3	0	0	0	0	0.28		0	0
Maple pecan chocolate chip cookie	3	1	2	6	2	6.99	260			2.69	Udi's	642	3	0	0		26	100	6	2.5	0	5	70	16	0	8	1	0	0	2	2		384.615	23.1	9.6	0	19.2	269.2	61.5	0	30.8	3.8	0	0	22	0.28		0	0
Maple pecan chocolate chip cookie	3	1	2	3	2	6.99	260			2.69	Udi's	642	3	0	0		26	100	6	2.5	0	5	70	16	0	8	1	0	0	2	2		384.615	23.1	9.6	0	19.2	269.2	61.5	0	30.8	3.8	0	0	22	0.28		0	0
oatmeal raisin cookies	3	1	3	18	1	5.99	155			3.86	Mary's	707	3	0	0		31	140	5	3	0	0	120	23	1	9	1	0	0	0	4		451.613	16.1	9.7	0	0	387.1	74.2	3.2	29	3.2	0	0	0	0.56		0	0
orange and mango quinoa cookies	3	1	5	15	1	5.99	198			3.03	GoGo Quinoa	716	3	0	0		36	170	9	2	0	0	70	23	1	7	2	0	0	2	10		472.222	25	5.6	0	0	194.4	63.9	2.8	19.4	5.6	0	0	22	1.4		0	0
orange and mango quinoa cookies	3	1	1	3	2	5.99	198			3.03	GoGo Quinoa	716	3	0	0		36	170	9	2	0	0	70	23	1	7	2	0	0	2	10		472.222	25	5.6	0	0	194.4	63.9	2.8	19.4	5.6	0	0	22	1.4		0	0
Peanut butter cookies	3	1	2	9	2	6.29	275			2.29	PatsyPie	770	3	0	0		29	140	8	3.5	0	15	65	14	1	7	3	4	0	0	2		482.759	27.6	12.1	0	51.7	224.1	48.3	3.4	24.1	10.3	40	0	0	0.28		137.931	0
Peanut butter cookies	3	1	1	3	2	6.29	275			2.29	Patsy Pie	770	3	0	0		29	140	8	3.5	0	15	65	14	1	7	3	4	0	0	2		482.759	27.6	12.1	0	51.7	224.1	48.3	3.4	24.1	10.3	40	0	0	0.28		137.931	0
Peanut butter coconut cookies	3	1	2	6	2	6.99	260			2.69	Udi's	772	3	0	0		26	120	6	3	0	10	70	15	1	6	1	0	0	0	2		461.538	23.1	11.5	0	38.5	269.2	57.7	3.8	23.1	3.8	0	0	0	0.28		0	0
Peanut butter coconut cookies	3	1	2	3	2	6.99	260			2.69	Udi's	772	3	0	0		26	120	6	3	0	10	70	15	1	6	1	0	0	0	2		461.538	23.1	11.5	0	38.5	269.2	57.7	3.8	23.1	3.8	0	0	0	0.28		0	0
peanut butter cookie	3	1	1	3	2	5.99	227			2.64	Wow	773	3	0	0		30	140	7	3	0	20	100	17	1	9	3	4	0	0	2		466.667	23.3	10	0	66.7	333.3	56.7	3.3	30	10	40	0	0	0.28		133.333	0
Quinoa cookies	3	1	2	9	2	4.49	180			2.49	Compliments	842	3	1	0		30	140	7	3	0.1	10	120	20	1	9	1	0	0	2	2		466.667	23.3	10	0.3	33.3	400	66.7	3.3	30	3.3	0	0	22	0.28		0	0
raspberry cookie	3	1	1	3	2	4.49	198			2.27	Sunstart	856	3	0	0		20	100	5	1	0	5	40	13	1	8	1	0	0	0	0		500	25	5	0	25	200	65	5	40	5	0	0	0	0		0	0
salted caramel cashew	3	1	2	6	2	6.99	260			2.69	Udi's	932	3	0	0		26	115	6	2.5	0	10	130	15	0	7	1	0	0	2	2		442.308	23.1	9.6	0	38.5	500	57.7	0	26.9	3.8	0	0	22	0.28		0	0
salted caramel cashew	3	1	2	3	2	6.99	260			2.69	Udi's	932	3	0	0		26	115	6	2.5	0	10	130	15	0	7	1	0	0	2	2		442.308	23.1	9.6	0	38.5	500	57.7	0	26.9	3.8	0	0	22	0.28		0	0
shortbread cookies	3	1	3	19	1	5.86	425			1.38	Duinkerken	965	3	0	0		19.6	60	0	0	0	0	60	16	0	8	1	0	0	0	4	8	306.122	0	0	0	0	306.1	81.6	0	40.8	5.1	0	0	0	0.56	17.6	0	0
snickerdoodle	3	1	2	6	2	3.99	170			2.35	Enjoy Life	1001	3	0	0		28	120	4	0.3	0	0	110	19	1	9	1	0	0	2	4		428.571	14.3	1.1	0	0	392.9	67.9	3.6	32.1	3.6	0	0	22	0.56		0	0
snickerdoodle	3	1	2	3	2	3.99	170			2.35	Enjoy Life	1001	3	0	0		28	120	4	0.3	0	0	110	19	1	9	1	0	0	2	4		428.571	14.3	1.1	0	0	392.9	67.9	3.6	32.1	3.6	0	0	22	0.56		0	0
snickerdoodles	3	1	1	3	2	6.29	227			2.77	Udi's	1002	3	0	0		46	200	8	4.5	0	40	150	32	1	16	1	4	0	2	2		434.783	17.4	9.8	0	87	326.1	69.6	2.2	34.8	2.2	40	0	22	0.28		86.9565	0
soft baked ginger bread spice cookie	3	1	2	6	2	3.99	170			2.35	Enjoy Life	1003	3	0	0		28	120	5	1	0	0	100	19	1	10	1	0	0	2	6		428.571	17.9	3.6	0	0	357.1	67.9	3.6	35.7	3.6	0	0	22	0.84		0	0
soft baked ginger bread spice cookie	3	1	2	3	2	3.99	170			2.35	Enjoy Life	1003	3	0	0		28	120	5	1	0	0	100	19	1	10	1	0	0	2	6		428.571	17.9	3.6	0	0	357.1	67.9	3.6	35.7	3.6	0	0	22	0.84		0	0
soft baked ginger bread spice cookie	3	1	2	6	2	3.99	170			2.35	Enjoy Life	1004	3	0	0		28	120	4	0.3	0	0	95	20	1	9	1	0	0	2	4		428.571	14.3	1.1	0	0	339.3	71.4	3.6	32.1	3.6	0	0	22	0.56		0	0
soft baked ginger bread spice cookie	3	1	2	3	2	3.99	170			2.35	Enjoy Life	1004	3	0	0		28	120	4	0.3	0	0	95	20	1	9	1	0	0	2	4		428.571	14.3	1.1	0	0	339.3	71.4	3.6	32.1	3.6	0	0	22	0.56		0	0
sugar shortbread	3	1	2	6	2	4.29	179			2.4	Enjoy Life	1051	3	0	0		26	130	6	3	0	0	85	17	0	9	1	0	0	0	2		500	23.1	11.5	0	0	326.9	65.4	0	34.6	3.8	0	0	0	0.28		0	0
sugar shortbread	3	1	2	3	2	4.29	179			2.4	Enjoy Life	1051	3	0	0		26	130	6	3	0	0	85	17	0	9	1	0	0	0	2		500	23.1	11.5	0	0	326.9	65.4	0	34.6	3.8	0	0	0	0.28		0	0
sugar shortbread cookie	3	1	4	2	1	4.29	179			2.4	Enjoy Life	1051	3	0	0		26	130	6	3	0	0	85	17	0	9	1	0	0	0	2		500	23.1	11.5	0	0	326.9	65.4	0	34.6	3.8	0	0	0	0.28		0	0
vanilla cream cookie	3	1	3	23	1	5.29	220			2.4	Kinnikinnick	1128	3	0	0		31	150	6	3	0	0	95	23	1	11	1	0	0	2	6		483.871	19.4	9.7	0	0	306.5	74.2	3.2	35.5	3.2	0	0	22	0.84		0	0
vanilla sandwich crème cookie	3	1	5	16	2	3.99	220			1.81	Kinnikinnick	1128	3	0	0		31	150	6	3	0	0	45	24	0	12	0.3	0	0	0	2		483.871	19.4	9.7	0	0	145.2	77.4	0	38.7	1	0	0	0	0.28		0	0
vanilla sandwich crème cookie	3	1	2	6	2	4.99	220			2.27	Kinnikinnick	1128	3	0	0		31	150	6	3	0	0	45	24	0	12	0.3	0	0	0	2		483.871	19.4	9.7	0	0	145.2	77.4	0	38.7	1	0	0	0	0.28		0	0
vanilla sandwich crème cookie	3	1	2	3	2	4.99	220			2.27	Kinnikinnick	1128	3	0	0		31	150	6	3	0	0	45	24	0	12	0.3	0	0	0	2		483.871	19.4	9.7	0	0	145.2	77.4	0	38.7	1	0	0	0	0.28		0	0
white cream cookies	3	1	3	19	1	5.99	220			2.72	kinnikinnick	1128	3	0	0		31	150	6	3	0	0	45	24	0	12	0.3	0	0	0	2		483.871	19.4	9.7	0	0	145.2	77.4	0	38.7	1	0	0	0	0.28		0	0
vanilla sandwich cookie	3	1	3	18	1	5.99	220			2.72	kinnick foods	1128	3	0	0		31	150	6	3	0	0	45	24	0	12	0.3	0	0	0	2		483.871	19.4	9.7	0	0	145.2	77.4	0	38.7	1	0	0	0	0.28		0	0
Vanilla crème cookie	3	1	2	9	2	5.99	300			2	Glutino	1129	3	0	0		29	130	5	2	0	0	50	20	0	10	1	0	0	0	0		448.276	17.2	6.9	0	0	172.4	69	0	34.5	3.4	0	0	0	0		0	0
vanilla creama cookie	3	1	1	3	2	5.99	300			2	Glutino	1129	3	0	0		29	130	5	2	0	0	50	20	0	10	1	0	0	0	0		448.276	17.2	6.9	0	0	172.4	69	0	34.5	3.4	0	0	0	0		0	0
vanilla waffers	3	1	1	3	2	4.99	130			3.84	Glutino	1134	3	0	0		30	160	8	4	0	5	40	21	0	13	1	0	0	2	4		533.333	26.7	13.3	0	16.7	133.3	70	0	43.3	3.3	0	0	22	0.56		0	0
coconut macaroons	3	0	2	6	2	4.79	350			1.37	Farmers Market		3	1	0		30	140	8	7	0	0	25	16	2	12	2	0	0	0	4		466.667	26.7	23.3	0	0	83.3	53.3	6.7	40	6.7	0	0	0	0.56		0	0
coconut macaroons	3	0	4	2	1	4.79	350			1.37	Farmers Market		3	1	0		30	140	8	7	0	0	25	16	2	12	2	0	0	0	4		466.667	26.7	23.3	0	0	83.3	53.3	6.7	40	6.7	0	0	0	0.56		0	0
chocolate chip cookies	3	0	6	25	1	4.99	456			1.09	Farmers market		3	1	0		38	180	7	3	0.1	10	130	26	1	13	2	2	0	0	15		473.684	18.4	7.9	0.3	26.3	342.1	68.4	2.6	34.2	5.3	20	0	0	2.1		52.6316	0
chocolate chip cookies	3	0	1	3	2	8.95	790			1.13	Farmers market		3	1	0		33	150	6	3.5	0.1	10	120	22	1	12	2	2	0	0	15		454.545	18.2	10.6	0.3	30.3	363.6	66.7	3	36.4	6.1	20	0	0	2.1		60.6061	0
eat the middle first cookie	3	0	2	6	2	2.49	350			0.71	President's Choice		3	1	0		26	130	6	3	0	0	110	18	1	12	1	0	0	2	10		500	23.1	11.5	0	0	423.1	69.2	3.8	46.2	3.8	0	0	22	1.4		0	0
The decadent chocolate chip cookies	3	0	2	3	2	3.99	500			0.8	President's choice		3	1	0		34	170	8	5	0.1	25	85	23	1	13	2	4	0	2	10		500	23.5	14.7	0.3	73.5	250	67.6	2.9	38.2	5.9	40	0	22	1.4		117.647	0
The reverse decadent white chocolate chip	3	0	2	3	2	2.99	300			1	President's Choice		3	1	0		33	170	9	3.5	0.1	5	120	21	1	12	2	0	0	2	10		515.152	27.3	10.6	0.3	15.2	363.6	63.6	3	36.4	6.1	0	0	22	1.4		0	0
tendre chocolate chip cookies	3	0	4	2	1	2.99	300			1	President's Choice		3	1	0		34	160	8	4	0.1	15	90	22	1	11	2	2	0	0	10		470.588	23.5	11.8	0.3	44.1	264.7	64.7	2.9	32.4	5.9	20	0	0	1.4		58.8235	0
honey graham wafers	3	0	1	3	2	3.49	408			0.86	Compliments		3	1	0		31	130	3	0.5	0	0	135	24	1	7	2	0	0	2	8		419.355	9.7	1.6	0	0	435.5	77.4	3.2	22.6	6.5	0	0	22	1.12		0	0
honey graham wafers	3	0	5	16	2	3.59	400			0.9	Compliments		3	1	0		31	130	3	0.5	0	0	135	24	1	7	2	0	0	2	8		419.355	9.7	1.6	0	0	435.5	77.4	3.2	22.6	6.5	0	0	22	1.12		0	0
animal cracker cookies	3	0	1	3	2	2.29	250			0.92	Compliments		3	1	0		30	140	4	0.3	0	0	130	23	1	4	2	0	0	0	8		466.667	13.3	1	0	0	433.3	76.7	3.3	13.3	6.7	0	0	0	1.12		0	0
graham wafers	3	0	2	6	2	2.79	400			0.7	No Name		3	1	0		26	120	3.5	0.3	0	0	115	20	2	4	2	0	0	0	6		461.538	13.5	1.2	0	0	442.3	76.9	7.7	15.4	7.7	0	0	0	0.84		0	0
honey graham wafers	3	0	2	3	2	2.79	400			0.7	No Name		3	1	0		26	120	3.5	0.3	0	0	115	20	2	4	2	0	0	0	6		461.538	13.5	1.2	0	0	442.3	76.9	7.7	15.4	7.7	0	0	0	0.84		0	0
lickety split cream cookie	3	0	5	5	1	2.99	300			1	Compliments		3	1	0		25	120	5	3.5	0	0	85	18	1	9	1	0	0	0	8		480	20	14	0	0	340	72	4	36	4	0	0	0	1.12		0	0
chocolate chip cookie	3	0	3	24	1	3.29	300			1.1	Co-op		3	1	0		29	140	7	4	0	0	100	19	1	9	1	0	0	0	8		482.759	24.1	13.8	0	0	344.8	65.5	3.4	31	3.4	0	0	0	1.12		0	0
chocolate chip cookie	3	0	3	18	1	3.29	300			1.1	Co-op		3	1	0		29	140	7	4	0	0	100	19	1	9	1	0	0	0	8		482.759	24.1	13.8	0	0	344.8	65.5	3.4	31	3.4	0	0	0	1.12		0	0
chocolate chip cookie	3	0	3	18	1	3.29	300			1.1	Co-op		3	1	0		29	140	7	4	0	0	100	19	1	9	1	0	0	0	8		482.759	24.1	13.8	0	0	344.8	65.5	3.4	31	3.4	0	0	0	1.12		0	0
chocolate chip cookie	3	0	3	18	1	3.29	300			1.1	Co-op		3	1	0		29	140	7	4	0	0	100	19	1	9	1	0	0	0	8		482.759	24.1	13.8	0	0	344.8	65.5	3.4	31	3.4	0	0	0	1.12		0	0
lickety split cream cookie	3	0	1	3	2	3.29	300			1.1	Compliments		3	1	0		25	120	5	3.5	0	0	85	18	1	9	1	0	0	0	8		480	20	14	0	0	340	72	4	36	4	0	0	0	1.12		0	0
graham waffers	3	0	3	17	1	4.99	408			1.22	gold d'or co-op		3	1	0		31	130	3	0.5	0	0	150	25	1	8	2	0	0	0	8		419.355	9.7	1.6	0	0	483.9	80.6	3.2	25.8	6.5	0	0	0	1.12		0	0
chocolate chip cookies	3	0	1	3	2	2.79	300			0.93	Compliments		3	1	0		29	140	7	3	0	0	80	20	1	9	1	0	0	0	6		482.759	24.1	10.3	0	0	275.9	69	3.4	31	3.4	0	0	0	0.84		0	0
arrowroot biscuits	3	0	1	3	2	3.29	350			0.94	Compliments		3	1	0		32	150	5	0.4	0	0	150	24	1	5	2	0	0	0	6		468.75	15.6	1.3	0	0	468.8	75	3.1	15.6	6.3	0	0	0	0.84		0	0
ging mbre	3	0	2	6	2	3.49	350			1	President's Choice		3	1	0		29	140	4.5	1	0	0	85	22	0	9	2	0	0	0	6		482.759	15.5	3.4	0	0	293.1	75.9	0	31	6.9	0	0	0	0.84		0	0
arrowroot	3	0	2	6	2	3.59	350			1.03	Presicent's Choice		3	1	0		32	150	5	0.4	0	0	140	24	1	5	2	0	0	0	6		468.75	15.6	1.3	0	0	437.5	75	3.1	15.6	6.3	0	0	0	0.84		0	0
trail mix cookie	3	0	2	6	2	3.49	280			1.25	President's Choice		3	1	0		32	140	6	1.5	0	5	105	20	1	10	2	0	0	2	6		437.5	18.8	4.7	0	15.6	328.1	62.5	3.1	31.3	6.3	0	0	22	0.84		0	0
lemon cream cookie	3	0	1	3	2	2.99	300			1	Compliments		3	1	0		29	140	6	3	0.1	0	45	21	0	10	1	2	0	0	4		482.759	20.7	10.3	0.3	0	155.2	72.4	0	34.5	3.4	20	0	0	0.56		68.9655	0
Softed baked molasses	3	0	2	6	2	3.29	300			1.1	President's Choice		3	1	0		25	90	2	1	0	10	105	18	0	7	1	0	0	2	4		360	8	4	0	40	420	72	0	28	4	0	0	22	0.56		0	0
Peanut butter cookies	3	0	2	9	2	3.29	300			1.1	Compliments		3	1	0		29	150	7	3.5	0	5	120	18	0	9	2	0	0	0	2		517.241	24.1	12.1	0	17.2	413.8	62.1	0	31	6.9	0	0	0	0.28		0	0
peanut butter cookies	3	0	1	3	2	3.29	300			1.1	compliments		3	1	0		29	150	7	3.5	0	5	120	18	0	9	2	0	0	0	2		517.241	24.1	12.1	0	17.2	413.8	62.1	0	31	6.9	0	0	0	0.28		0	0
shortbread cookies	3	0	2	6	2	3.39	150			2.26	President's Choice		3	1	0		33	160	7	2	0.4	0	120	22	1	13	2	0	0	2	2		484.848	21.2	6.1	1.2	0	363.6	66.7	3	39.4	6.1	0	0	22	0.28		0	0
Shortbread fingers	3	0	2	3	2	3.39	150			2.26	President's Choice		3	1	0		21	110	5	3	0.3	15	65	14	0	5	1	10	0	2	2		523.81	23.8	14.3	1.4	71.4	309.5	66.7	0	23.8	4.8	100	0	22	0.28		476.19	0
Sausalito milk chocolate macadamia	3	0	2	3	2	3.49	200			1.75	Pepperidge Farm		3	0	0		26	130	6	3.5	0	5	60	17	0	10	1	0	0	0	0		500	23.1	13.5	0	19.2	230.8	65.4	0	38.5	3.8	0	0	0	0		0	0
ginger snaps	3	0	1	3	2	2.99	150			1.99	nyakers		3	0	0		30	140	5	3	0	0	65	23	0	11	2	0	0	0	0		466.667	16.7	10	0	0	216.7	76.7	0	36.7	6.7	0	0	0	0		0	0
fudgee-o	3	0	5	16	2	2.5	500			0.5	Christie		3	0	0		25	120	5	1.5	0	0	70	18	1	9	1	0	0	0	8		480	20	6	0	0	280	72	4	36	4	0	0	0	1.12		0	0
ginger snaps	3	0	2	3	2	2.49	300			0.83	Purity		3	0	0		30	130	3.5	1.5	0	0	95	23	1	9	2	0	0	0	10		433.333	11.7	5	0	0	316.7	76.7	3.3	30	6.7	0	0	0	1.4		0	0
Ginger snaps	3	0	2	9	2	2.79	300			0.93	Purity		3	0	0		30	130	3.5	1.5	0	0	95	23	1	9	2	0	0	0	10		433.333	11.7	5	0	0	316.7	76.7	3.3	30	6.7	0	0	0	1.4		0	0
ginger snaps	3	0	1	3	2	2.79	300			0.93	Purity		3	0	0		30	130	3.5	1.5	0	0	95	23	4	9	2	0	0	0	10		433.333	11.7	5	0	0	316.7	76.7	13.3	30	6.7	0	0	0	1.4		0	0
ginger snaps	3	0	4	2	1	2.79	300			0.93	Purity		3	0	0		30	130	3.5	1.5	0	0	95	23	1	9	2	0	0	0	10		433.333	11.7	5	0	0	316.7	76.7	3.3	30	6.7	0	0	0	1.4		0	0
ginger snaps	3	0	3	18	1	3.19	300			1.06	Purity		3	0	0		30	130	3.5	1.5	0	0	95	23	1	9	2	0	0	0	10		433.333	11.7	5	0	0	316.7	76.7	3.3	30	6.7	0	0	0	1.4		0	0
ginger cookies	3	0	3	17	1	2.19	250			0.88	dare		3	0	0		30	130	4	1.5	0	0	35	23	1	10	2	0	0	0	8		433.333	13.3	5	0	0	116.7	76.7	3.3	33.3	6.7	0	0	0	1.12		0	0
chocolate chip cookies	3	0	2	6	2	3.29	500			0.66	Mr. Chippy		3	0	0		30	150	7	3.5	0	0	115	20	1	11	2	0	0	0	6		500	23.3	11.7	0	0	383.3	66.7	3.3	36.7	6.7	0	0	0	0.84		0	0
Chewy chips ahoy!	3	0	2	6	2	1.99	300			0.66	Christie		3	0	0		23	110	5	2	0	0	60	15	0	9	1	0	0	0	6		478.261	21.7	8.7	0	0	260.9	65.2	0	39.1	4.3	0	0	0	0.84		0	0
oreo	3	0	2	6	2	1.99	300			0.66	Christie		3	0	0		23	110	5	1.5	0	0	75	16	0	9	1	0	0	0	6		478.261	21.7	6.5	0	0	326.1	69.6	0	39.1	4.3	0	0	0	0.84		0	0
fudgeo	3	0	2	6	2	4.59	500			0.92	Christie		3	0	0		25	120	5	1.5	0	0	70	18	1	9	1	0	0	0	8		480	20	6	0	0	280	72	4	36	4	0	0	0	1.12		0	0
Fudgee-o	3	0	2	9	2	3.69	300			1.23	Mr.Cristie's		3	0	0		34	170	8	3	0.1	0	70	24	1	14	1	0	0	0	10		500	23.5	8.8	0.3	0	205.9	70.6	2.9	41.2	2.9	0	0	0	1.4		0	0
fudge-o	3	0	5	5	1	4.99	500			1	Christie		3	0	0		25	120	5	1.5	0	0	70	18	1	9	1	0	0	0	8		480	20	6	0	0	280	72	4	36	4	0	0	0	1.12		0	0
graham crumbs	3	0	3	18	1	4.89	400			1.22	Christie		3	0	0		31	130	3	0.5	0	0	150	25	1	8	2	0	0	0	8		419.355	9.7	1.6	0	0	483.9	80.6	3.2	25.8	6.5	0	0	0	1.12		0	0
original chocolate cookie sandwich	3	0	2	3	2	4.59	500			0.92	Nabisco		3	0	0		23	110	5	2.5	0	0	75	16	0	9	1	0	0	0	6		478.261	21.7	10.9	0	0	326.1	69.6	0	39.1	4.3	0	0	0	0.84		0	0
original chocolate cookie sandwich	3	0	2	3	2	4.59	500			0.92	Oreo		3	0	0		23	110	5	2.5	0	0	75	16	0	9	1	0	0	0	6		478.261	21.7	10.9	0	0	326.1	69.6	0	39.1	4.3	0	0	0	0.84		0	0
fudgeo	3	0	1	3	2	3.69	300			1.23	Christie		3	0	0		25	120	5	1.5	0	0	70	18	1	9	1	0	0	0	8		480	20	6	0	0	280	72	4	36	4	0	0	0	1.12		0	0
fudge-o	3	0	1	3	2	3.69	300			1.23	Christie		3	0	0		25	120	5	1.5	0	0	70	18	1	9	1	0	0	0	8		480	20	6	0	0	280	72	4	36	4	0	0	0	1.12		0	0
spice snaps	3	0	2	6	2	3.29	350			0.94	Parl		3	0	0		28	130	4	0.3	0	0	80	21	1	7	2	0	0	2	6		464.286	14.3	1.1	0	0	285.7	75	3.6	25	7.1	0	0	22	0.84		0	0
spice snaps	3	0	2	3	2	3.29	350			0.94	Dare Simply Pleasures		3	0	0		28	130	4	0.3	0	0	80	21	1	7	2	0	0	2	6		464.286	14.3	1.1	0	0	285.7	75	3.6	25	7.1	0	0	22	0.84		0	0
golden oreo	3	0	2	6	2	1.99	300			0.66	Christie		3	0	0		23	110	4.5	1.5	0	0	75	8	0	8	0	0	0	0	4		478.261	19.6	6.5	0	0	326.1	34.8	0	34.8	0	0	0	0	0.56		0	0
oreo	3	0	5	16	2	4.99	500			1	Christie		3	0	0		23	110	5	1.5	0	0	75	16	0	9	1	0	0	0	6		478.261	21.7	6.5	0	0	326.1	69.6	0	39.1	4.3	0	0	0	0.84		0	0
hershey chocolate chip cookie	3	0	1	3	2	4.99	454			1.1	pillsbury		3	0	0		38	160	8	3	0.2	5	125	23	0	14	1	0	0	0	6		421.053	21.1	7.9	0.5	13.2	328.9	60.5	0	36.8	2.6	0	0	0	0.84		0	0
animal cracker cookies	3	0	2	6	2	2.49	225			1.11	Christie		3	0	0		30	130	4	0.5	0	0	85	23	2	6	2	0	0	0	6		433.333	13.3	1.7	0	0	283.3	76.7	6.7	20	6.7	0	0	0	0.84		0	0
chocolate waffers	3	0	2	6	2	1.49	200			0.75	Garden (Hong Kong)		3	0	0		25	130	7	4	0	9	35	16	0	6	1	0	0	2	4		520	28	16	0	36	140	64	0	24	4	0	0	22	0.56		0	0
vanilla waffers	3	0	2	6	2	1.49	200			0.75	Garden		3	0	0		25	130	7	4	0	9	35	16	0	6	1	0	0	2	4		520	28	16	0	36	140	64	0	24	4	0	0	22	0.56		0	0
coconut crème cookie	3	0	2	6	2	3.99	350			1.14	Dare		3	0	0		39	210	11	7	0.1	0	105	26	1	13	1	0	0	0	6		538.462	28.2	17.9	0.3	0	269.2	66.7	2.6	33.3	2.6	0	0	0	0.84		0	0
coconut crème cookies	3	0	1	3	2	4.29	350			1.23	dare		3	0	0		39	210	11	7	0.1	0	105	26	1	13	1	0	0	0	6		538.462	28.2	17.9	0.3	0	269.2	66.7	2.6	33.3	2.6	0	0	0	0.84		0	0
chunks ahoy!	3	0	5	5	1	3.69	300			1.23	Christie		3	0	0		34	170	8	3.5	0	0	100	22	1	12	2	0	0	2	6		500	23.5	10.3	0	0	294.1	64.7	2.9	35.3	5.9	0	0	22	0.84		0	0
chunks ahoy!	3	0	1	3	2	3.69	300			1.23	Christie		3	0	0		34	170	8	3.5	0	0	100	22	1	12	2	0	0	2	6		500	23.5	10.3	0	0	294.1	64.7	2.9	35.3	5.9	0	0	22	0.84		0	0
Chunks Ahoy!	3	0	3	1	1	3.69	300			1.23	Christie		3	0	0		34	170	8	3.5	0	0	100	22	1	12	2	0	0	2	6		500	23.5	10.3	0	0	294.1	64.7	2.9	35.3	5.9	0	0	22	0.84		0	0
chips Ahoy!	3	0	1	3	2	3.69	300			1.23	Christie		3	0	0		34	160	8	4	0	0	100	22	1	11	2	0	0	2	6		470.588	23.5	11.8	0	0	294.1	64.7	2.9	32.4	5.9	0	0	22	0.84		0	0
Oreo	3	0	2	9	2	3.69	300			1.23	Mr.Cristie's		3	0	0		23	110	5	1.5	0	0	75	16	0	9	1	0	0	0	6		478.261	21.7	6.5	0	0	326.1	69.6	0	39.1	4.3	0	0	0	0.84		0	0
original oreo	3	0	5	15	1	3.69	300			1.23	Christie		3	0	0		23	110	5	1.5	0	0	75	16	0	9	1	0	0	0	6		478.261	21.7	6.5	0	0	326.1	69.6	0	39.1	4.3	0	0	0	0.84		0	0
chips Ahoy!	3	0	1	3	2	3.69	300			1.23	Christie		3	0	0		23	110	5	2	0	0	60	15	0	9	1	0	0	0	6		478.261	21.7	8.7	0	0	260.9	65.2	0	39.1	4.3	0	0	0	0.84		0	0
chocolate chip cookies	3	0	1	3	2	3.69	300			1.23	Christie		3	0	0		23	110	5	2	0	0	60	15	0	9	1	0	0	0	6		478.261	21.7	8.7	0	0	260.9	65.2	0	39.1	4.3	0	0	0	0.84		0	0
oreo	3	0	1	3	2	3.69	300			1.23	Christie		3	0	0		23	110	5	1.5	0	0	75	16	0	9	1	0	0	0	6		478.261	21.7	6.5	0	0	326.1	69.6	0	39.1	4.3	0	0	0	0.84		0	0
oreo	3	0	3	22	1	3.89	300			1.3	Christie		3	0	0		23	110	5	1.5	0	0	75	16	0	9	1	0	0	0	6		478.261	21.7	6.5	0	0	326.1	69.6	0	39.1	4.3	0	0	0	0.84		0	0
Chocolate chip cookies	3	0	3	19	1	3.89	300			1.3	Christie		3	0	0		23	110	5	2	0	0	60	15	0	9	1	0	0	0	6		478.261	21.7	8.7	0	0	260.9	65.2	0	39.1	4.3	0	0	0	0.84		0	0
oreo	3	0	3	19	1	3.89	300			1.3	Christie		3	0	0		23	110	5	1.5	0	0	75	16	0	9	1	0	0	0	6		478.261	21.7	6.5	0	0	326.1	69.6	0	39.1	4.3	0	0	0	0.84		0	0
chocolate chip cookie	3	0	3	18	1	3.89	300			1.3	Christie		3	0	0		23	110	5	2	0	0	60	15	0	9	1	0	0	0	6		478.261	21.7	8.7	0	0	260.9	65.2	0	39.1	4.3	0	0	0	0.84		0	0
oreo	3	0	3	18	1	3.89	300			1.3	Christie		3	0	0		23	110	5	1.5	0	0	75	16	0	9	1	0	0	0	6		478.261	21.7	6.5	0	0	326.1	69.6	0	39.1	4.3	0	0	0	0.84		0	0
oreo	3	0	3	18	1	3.89	300			1.3	Christie		3	0	0		23	110	5	1.5	0	0	75	16	0	9	1	0	0	0	6		478.261	21.7	6.5	0	0	326.1	69.6	0	39.1	4.3	0	0	0	0.84		0	0
chocolate chio cookie	3	0	3	17	1	3.89	300			1.3	Christie		3	0	0		23	110	5	2	0	0	60	15	0	9	1	0	0	0	6		478.261	21.7	8.7	0	0	260.9	65.2	0	39.1	4.3	0	0	0	0.84		0	0
chpcolate chip cookies	3	0	3	17	1	3.89	300			1.3	christie		3	0	0		23	110	5	2	0	0	60	15	0	9	1	0	0	0	6		478.261	21.7	8.7	0	0	260.9	65.2	0	39.1	4.3	0	0	0	0.84		0	0
cranberry citrus oat crunch cookies	3	0	5	15	1	3.99	290			1.38	lifestyle peak freans		3	0	0		29	140	5	1	0	0	85	21	2	7	2	0	0	0	6		482.759	17.2	3.4	0	0	293.1	72.4	6.9	24.1	6.9	0	0	0	0.84		0	0
blueberry brown sugar biscuits	3	0	1	3	2	3.99	290			1.38	Peak freans		3	0	0		29	140	6	0.1	0	0	85	20	2	6	2	0	0	0	6		482.759	20.7	0.3	0	0	293.1	69	6.9	20.7	6.9	0	0	0	0.84		0	0
cranberry citrus oat crunch	3	0	1	3	2	3.99	290			1.38	Peak Freans		3	0	0		29	140	5	1	0	0	85	21	2	7	2	0	0	0	6		482.759	17.2	3.4	0	0	293.1	72.4	6.9	24.1	6.9	0	0	0	0.84		0	0
caramel cookie	3	0	2	6	2	2.49	270			0.92	Leclere		3	0	0		30	150	7	4.5	0	5	45	20	1	13	2	0	0	2	4		500	23.3	15	0	16.7	150	66.7	3.3	43.3	6.7	0	0	22	0.56		0	0
animal crackers cookies	3	0	5	16	2	2.5	180			1.39	Christie		3	0	0		30	130	4	0.5	0	0	85	23	2	6	2	0	0	0	6		433.333	13.3	1.7	0	0	283.3	76.7	6.7	20	6.7	0	0	0	0.84		0	0
golden oreo	3	0	3	22	1	4.99	500			1	Christie		3	0	0		23	110	4.5	1.5	0	0	75	8	0	8	0	0	0	0	4		478.261	19.6	6.5	0	0	326.1	34.8	0	34.8	0	0	0	0	0.56		0	0
golden oreo	3	0	3	19	1	4.99	500			1	Christie		3	0	0		23	110	4.5	1.5	0	0	75	8	0	8	0	0	0	0	4		478.261	19.6	6.5	0	0	326.1	34.8	0	34.8	0	0	0	0	0.56		0	0
golden oreo	3	0	5	16	2	4.99	500			1	Christie		3	0	0		23	110	4.5	1.5	0	0	75	8	0	8	0	0	0	0	4		478.261	19.6	6.5	0	0	326.1	34.8	0	34.8	0	0	0	0	0.56		0	0
Barnum's Animal cracker cookies	3	0	2	3	2	3.49	225			1.55	Christie		3	0	0		30	130	4	0.5	0	0	85	23	2	6	2	0	0	0	6		433.333	13.3	1.7	0	0	283.3	76.7	6.7	20	6.7	0	0	0	0.84		0	0
chocolate fudge bars	3	0	2	6	2	3.29	125			2.63	Fiber 1 (General Mills)		3	0	0		25	90	3	1.5	0	0	90	17	5	8	1	0	0	0	10		360	12	6	0	0	360	68	20	32	4	0	0	0	1.4		0	0
Wafers	3	0	2	9	2	4.29	400			1.07	Honey Maid		3	0	0		31	130	3	0.4	0	0	135	24	1	8	2	0	0	2	4		419.355	9.7	1.3	0	0	435.5	77.4	3.2	25.8	6.5	0	0	22	0.56		0	0
Cinnamon Snaps	3	0	2	3	2	3.29	300			1.1	Dare Simply Pleasures		3	0	0		27	120	3	0.3	0	0	65	21	1	6	2	0	0	0	4		444.444	11.1	1.1	0	0	240.7	77.8	3.7	22.2	7.4	0	0	0	0.56		0	0
Oatmeal chocolate chip cookies	3	0	2	9	2	3.79	320			1.18	Dad's		3	0	0		24	120	5	2	0	0	100	17	1	8	1	0	0	0	4		500	20.8	8.3	0	0	416.7	70.8	4.2	33.3	4.2	0	0	0	0.56		0	0
Pirate oatmeal peanut butter cookies	3	0	2	3	2	3.69	300			1.23	Christie		3	0	0		34	170	8	3	0	0	65	23	1	12	3	0	0	0	4		500	23.5	8.8	0	0	191.2	67.6	2.9	35.3	8.8	0	0	0	0.56		0	0
Oreo golden	3	0	2	9	2	3.69	300			1.23	Mr.Cristie's		3	0	0		23	110	4.5	1.5	0	0	75	8	0	8	0	0	0	0	4		478.261	19.6	6.5	0	0	326.1	34.8	0	34.8	0	0	0	0	0.56		0	0
Chip Ahoy chewy cookies	3	0	2	3	2	3.69	300			1.23	Christie		3	0	0		23	110	5	2	0	0	60	16	0	9	1	0	0	0	4		478.261	21.7	8.7	0	0	260.9	69.6	0	39.1	4.3	0	0	0	0.56		0	0
Golden oreo vanilla cookie sandwich	3	0	2	3	2	3.69	300			1.23	Nabisco		3	0	0		23	110	4.5	2.5	0	0	75	17	0	8	1	0	0	0	4		478.261	19.6	10.9	0	0	326.1	73.9	0	34.8	4.3	0	0	0	0.56		0	0
vanilla wafers	3	0	1	3	2	2.69	300			0.9	Voortman		3	0	0		30	140	6	1.5	0	0	25	20	0	12	1	0	0	0	2		466.667	20	5	0	0	83.3	66.7	0	40	3.3	0	0	0	0.28		0	0
coconut crunch cookies	3	0	1	3	2	3.29	350			0.94	Voortman		3	0	0		30	160	9	5	0	0	40	17	1	9	1	0	0	0	2		533.333	30	16.7	0	0	133.3	56.7	3.3	30	3.3	0	0	0	0.28		0	0
coconut cookie	3	0	2	6	2	3.29	350			0.94	Voortman		3	0	0		18	100	5	3	0	0	25	10	0	5	1	0	0	0	2		555.556	27.8	16.7	0	0	138.9	55.6	0	27.8	5.6	0	0	0	0.28		0	0
chocolate wafer	3	0	2	3	2	2.99	300			1	Voortman		3	0	0		30	140	6	1.5	0	0	25	20	1	12	1	0	0	0	2		466.667	20	5	0	0	83.3	66.7	3.3	40	3.3	0	0	0	0.28		0	0
Lemon wafers	3	0	2	3	2	2.99	300			1	Voortman		3	0	0		30	140	6	1.5	0	0	25	20	1	12	1	0	0	0	2		466.667	20	5	0	0	83.3	66.7	3.3	40	3.3	0	0	0	0.28		0	0
strawberry cranberry cookies	3	0	1	3	2	2.79	138			2.02	Christie		3	0	0		23	100	3	0.1	0	0	15	18	3	7	1	0	0	0	4		434.783	13	0.4	0	0	65.2	78.3	13	30.4	4.3	0	0	0	0.56		0	0
cookie and cream wafers	3	0	1	3	2	3.99	350			1.14	Voortman		3	0	0		23	110	4	1	0	0	60	17	0	10	1	0	0	0	2		478.261	17.4	4.3	0	0	260.9	73.9	0	43.5	4.3	0	0	0	0.28		0	0
Arrowroot Biscuits	3	0	2	3	2	3.99	350			1.14	Christie		3	0	0		6.6	30	1	0.2	0	0	20	5	0	2	0.3	0	0	0	2		454.545	15.2	3	0	0	303	75.8	0	30.3	4.5	0	0	0	0.28		0	0
graham cracker crumbs	3	0	5	15	1	4.79	400			1.2	Christie		3	0	0		17	70	1.5	0.2	0	0	85	13	1	5	1	0	0	0	2		411.765	8.8	1.2	0	0	500	76.5	5.9	29.4	5.9	0	0	0	0.28		0	0
arrow root cookies	3	0	3	18	1	4.39	350			1.25	Christie		3	0	0		6.6	30	1	0.2	0	0	20	5	0	2	0.3	0	0	0	2		454.545	15.2	3	0	0	303	75.8	0	30.3	4.5	0	0	0	0.28		0	0
Arrowroot cookies	3	0	2	9	2	4.39	350			1.25	Mr.Cristie's		3	0	0		6.6	30	1	0.2	0	0	20	5	0	2	0.3	0	0	0	2		454.545	15.2	3	0	0	303	75.8	0	30.3	4.5	0	0	0	0.28		0	0
shortbread cookies	3	0	4	2	1	3	225			1.33	Voortman		3	0	0		20	100	6	1	0	0	40	12	0	0	1	0	0	2	2		500	30	5	0	0	200	60	0	0	5	0	0	22	0.28		0	0
orange european biscuits	3	0	1	3	2	3.29	150			2.19	Lu Pim's		3	0	0		25	100	3	1.5	0	10	35	17	0	14	1	0	0	0	2		400	12	6	0	40	140	68	0	56	4	0	0	0	0.28		0	0
cokies and crème	3	0	3	18	1	1.49	43			3.47	Hersheys		3	0	0		43	220	12	7	0.5	5	100	26	0	19	3	0	0	4	2		511.628	27.9	16.3	1.2	11.6	232.6	60.5	0	44.2	7	0	0	44	0.28		0	0
1 to 1 baking flour	4	1	2	9	2	12.99	1240			1.05	Bob's Red Mill	2	4	0	0		37	130	0	0	0	0	10	30	1	0	2	2	0	0	2		351.351	0	0	0	0	27	81.1	2.7	0	5.4	20	0	0	0.28		54.0541	0
1 to 1 baking flour	4	1	5	16	2	6.99	623			1.12	Bob's Red Mill	2	4	0	0		37	130	0	0	0	0	10	30	1	0	2	2	0	0	2		351.351	0	0	0	0	27	81.1	2.7	0	5.4	20	0	0	0.28		54.0541	0
all purpose baking flour	4	1	5	15	1	6.99	623			1.12	Bob's Red Mill	16	4	0	0		34	100	1	0	0	0	0	22	3	1	3	0	0	2	0		294.118	2.9	0	0	0	0	64.7	8.8	2.9	8.8	0	0	22	0		0	0
all purpose baking flour	4	1	1	3	2	4.99	623			0.8	Bob's Red Mill	16	4	0	0		34	100	1	0	0	0	0	22	3	1	3	0	0	2	0		294.118	2.9	0	0	0	0	64.7	8.8	2.9	8.8	0	0	22	0		0	0
all purpose baking flour	4	1	5	5	1	8.69	1240			0.7	Bob's Red Mill	16	4	0	0		34	100	1	0	0	0	0	22	3	1	3	0	0	2	6		294.118	2.9	0	0	0	0	64.7	8.8	2.9	8.8	0	0	22	0.84		0	0
All purpose baking flour	4	1	2	9	2	4.99	623			0.8	Bob's Red Mill	16	4	0	0		34	100	1	0	0	0	0	22	3	1	3	0	0	2	6		294.118	2.9	0	0	0	0	64.7	8.8	2.9	8.8	0	0	22	0.84		0	0
all purpose baking flour	4	1	3	22	1	5.29	623			0.85	Bob's Red Mill	16	4	0	0		34	100	1	0	0	0	0	22	3	1	3	0	0	2	6		294.118	2.9	0	0	0	0	64.7	8.8	2.9	8.8	0	0	22	0.84		0	0
all purpose baking flour	4	1	2	3	2	5.29	623			0.85	Bob's Red Mill	16	4	0	0		34	100	1	0	0	0	0	22	3	1	3	0	0	2	6		294.118	2.9	0	0	0	0	64.7	8.8	2.9	8.8	0	0	22	0.84		0	0
all purpose baking flour	4	1	5	16	2	5.99	623			0.96	Bob's Red Mill	16	4	0	0		34	100	1	0	0	0	0	22	3	1	3	0	0	2	6		294.118	2.9	0	0	0	0	64.7	8.8	2.9	8.8	0	0	22	0.84		0	0
all purpose GF flour	4	1	6	21	1	7.49	800			0.94	President's Choice	17	4	1	0		34	100	1	0	0	0	0	22	3	1	3	0	0	2	6		294.118	2.9	0	0	0	0	64.7	8.8	2.9	8.8	0	0	22	0.84		0	0
All Purpose Flour Blend	4	1	1	3	2	6.99	800			0.87	Compliments	18	4	1	0		33	120	0	0	0	0	150	30	0	16	0.3	0	0	2	2		363.636	0	0	0	0	454.5	90.9	0	48.5	0.9	0	0	22	0.28		0	0
All Purpose Flour Blend	4	1	5	16	2	8.49	800			1.06	Compliments	18	4	1	0		33	120	0	0	0	0	150	30	0	16	0.3	0	0	2	2		363.636	0	0	0	0	454.5	90.9	0	48.5	0.9	0	0	22	0.28		0	0
All Purpose Flour Blend	4	1	5	15	1	8.49	800			1.06	Compliments	18	4	1	0		33	120	0	0	0	0	150	30	0	16	0.3	0	0	2	2		363.636	0	0	0	0	454.5	90.9	0	48.5	0.9	0	0	22	0.28		0	0
all-purpose flour blend	4	1	5	5	1	6.99	400			1.75	Compliments	20	4	1	0		30	100	0	0	0	0	35	25	2	0	1	0	0	0	0		333.333	0	0	0	0	116.7	83.3	6.7	0	3.3	0	0	0	0		0	0
almond flour	4	1	5	5	1	10.99	453			2.43	Bob's Red Mill	25	4	0	0		28	160	14	1	0	0	0	6	3	1	6	0	0	6	8		571.429	50	3.6	0	0	0	21.4	10.7	3.6	21.4	0	0	66	1.12		0	0
almond meal flour	4	1	3	22	1	12.59	453			2.78	Bob's Red Mill	27	4	0	0		28	160	14	1	0	0	0	6	3	1	6	0	0	6	8		571.429	50	3.6	0	0	0	21.4	10.7	3.6	21.4	0	0	66	1.12		0	0
almond meal flour	4	1	5	16	2	10.99	453			2.43	Bob's Red Mill	27	4	0	0		25	150	14	1	0	0	0	5	3	1	6	0	0	6	6		600	56	4	0	0	0	20	12	4	24	0	0	6.6	0.84		0	0
almond meal flour	4	1	1	3	2	10.99	453			2.43	Bob's Red Mill	27	4	0	0		25	150	14	1	0	0	0	5	3	1	6	0	0	6	6		600	56	4	0	0	0	20	12	4	24	0	0	6.6	0.84		0	0
almond meal flour	4	1	5	15	1	17.99	453			3.97	Bob's Red Mill	27	4	0	0		25	150	14	1	0	0	0	5	3	1	6	0	0	6	6		600	56	4	0	0	0	20	12	4	24	0	0	6.6	0.84		0	0
all purpose flour multi grain blend	4	1	3	1	1	10.29	1800			0.57	Robin Hood	98	4	0	0		40	130	0.2	0.2	0	0	5	31	4	0	3	0	0	6	10		325	0.5	0.5	0	0	12.5	77.5	10	0	7.5	0	0	66	1.4		0	0
black bean flour	4	1	5	5	1	4.89	680			0.72	Bob's Red Mill	105	4	0	0		30	120	0	0	0	0	5	22	5	5	8	0	0	4	15		400	0	0	0	0	16.7	73.3	16.7	16.7	26.7	0	0	44	2.1		0	0
brown flax flour	4	1	1	3	2	6.49	400			1.62	Valley Kitchen	140	4	0	0		13	60	3.5	0.3	0	0	5	5	4	0	3	0	0	2	6		461.538	26.9	2.3	0	0	38.5	38.5	30.8	0	23.1	0	0	22	0.84		0	0
brown rice flour	4	1	3	22	1	4.39	680			0.65	Bob's Red Mill	155	4	0	0		40	150	2	0.5	0	0	0	27	7	0	7	0	2	2	12		375	5	1.3	0	0	0	67.5	17.5	0	17.5	0	1.2	22	1.68		0	3
brown rice flour	4	1	3	17	1	4.89	680			0.72	Bob's Red Mill	155	4	0	0		40	150	2	0.5	0	0	0	27	7	0	7	0	2	2	12		375	5	1.3	0	0	0	67.5	17.5	0	17.5	0	1.2	22	1.68		0	3
brown rice flour	4	1	5	5	1	3.49	680			0.51	Bob's Red Mill	155	4	0	0		40	140	1	0	0	0	5	31	2	0	3	0	0	0	6		350	2.5	0	0	0	12.5	77.5	5	0	7.5	0	0	0	0.84		0	0
brown rice flour	4	1	3	23	1	4.89	680			0.72	Bob's Red Mill	155	4	0	0		40	140	1	0	0	0	5	31	2	0	3	0	0	0	6		350	2.5	0	0	0	12.5	77.5	5	0	7.5	0	0	0	0.84		0	0
brown rice flour	4	1	3	4	1	4.89	680			0.72	Bob's Red Mill	155	4	0	0		40	140	1	0	0	0	5	31	2	0	3	0	0	0	6		350	2.5	0	0	0	12.5	77.5	5	0	7.5	0	0	0	0.84		0	0
brown rice flour	4	1	5	16	2	3.99	680			0.59	Bob's Red Mill	155	4	0	0		40	140	1	0	0	0	5	31	2	0	3	0	0	0	4		350	2.5	0	0	0	12.5	77.5	5	0	7.5	0	0	0	0.56		0	0
brown rice flour	4	1	5	15	1	3.99	680			0.59	Bob's Red Mill	155	4	0	0		40	140	1	0	0	0	5	31	2	0	3	0	0	0	4		350	2.5	0	0	0	12.5	77.5	5	0	7.5	0	0	0	0.56		0	0
brown rice flour	4	1	1	3	2	3.99	680			0.59	Bob's Red Mill	155	4	0	0		40	140	1	0	0	0	5	31	2	0	3	0	0	0	4		350	2.5	0	0	0	12.5	77.5	5	0	7.5	0	0	0	0.56		0	0
coconut flour	4	1	5	5	1	0.99	453			0.22	Bob's Red Mill	361	4	0	0		14	60	2	2	0	0	30	8	5	1	2	0	0	0	11		428.571	14.3	14.3	0	0	214.3	57.1	35.7	7.1	14.3	0	0	0	1.54		0	0
coconut flour	4	1	3	22	1	10.89	453			2.4	Bob's Red Mill	361	4	0	0		14	60	2	2	0	0	30	8	5	1	2	0	0	0	11		428.571	14.3	14.3	0	0	214.3	57.1	35.7	7.1	14.3	0	0	0	1.54		0	0
coconut flour	4	1	5	16	2	9.99	453			2.21	Bob's Red Mill	361	4	0	0		14	60	2	2	0	0	30	8	5	1	2	0	0	0	10		428.571	14.3	14.3	0	0	214.3	57.1	35.7	7.1	14.3	0	0	0	1.4		0	0
coconut flour	4	1	1	3	2	9.99	453			2.21	Bob's Red Mill	361	4	0	0		14	60	2	2	0	0	30	8	5	1	2	0	0	0	10		428.571	14.3	14.3	0	0	214.3	57.1	35.7	7.1	14.3	0	0	0	1.4		0	0
corn flour	4	1	1	3	2	3.99	680			0.59	Bob's Red Mill	381	4	0	0		29	110	1	0	0	0	2	22	4	0	2	0	0	0	4		379.31	3.4	0	0	0	6.9	75.9	13.8	0	6.9	0	0	0	0.56		0	0
corn flour	4	1	3	22	1	4.59	680			0.68	Bob's Red Mill	381	4	0	0		29	110	1	0	0	0	2	22	4	0	2	0	0	0	4		379.31	3.4	0	0	0	6.9	75.9	13.8	0	6.9	0	0	0	0.56		0	0
enriched rice flour	4	1	5	16	2	5.49	600			0.92	Duinkerken	460	4	0	0		100	360	1.5	0.4	0	0	0	80	3	0	6	0	0	0	25	90	360	1.5	0.4	0	0	0	80	3	0	6	0	0	0	3.5	198	0	0
enriched tapioca flour	4	1	5	16	2	5.49	500			1.1	Duinkerken	461	4	0	0		100	350	0	0	0	0	1	89	2	3	0.3	0	0	2	35	90	350	0	0	0	0	1	89	2	3	0.3	0	0	22	4.9	198	0	0
fava bean flour	4	1	3	19	1	7.49	623			1.2	Bob's Red Mill	470	4	0	0		30	110	1.5	0	0	0	5	16	6	3	5	0	2	0	15		366.667	5	0	0	0	16.7	53.3	20	10	16.7	0	1.2	0	2.1		0	4
flax flour	4	1	5	16	2	5.99	400			1.5	Valley	478	4	0	0		13	60	3.5	0.3	0	0	5	5	4	0	3	0	0	2	6		461.538	26.9	2.3	0	0	38.5	38.5	30.8	0	23.1	0	0	22	0.84		0	0
flax flour	4	1	1	3	2	6.99	400			1.75	Valley	478	4	0	0		13	60	3.5	0.3	0	0	5	5	4	0	3	0	0	2	6		461.538	26.9	2.3	0	0	38.5	38.5	30.8	0	23.1	0	0	22	0.84		0	0
GF Flour Blend	4	1	5	15	1	8.99	1800			0.5	Robin Hood	481	4	0	0		40	130	0.2	0.2	0	0	5	31	4	0	3	0	0	6	10		325	0.5	0.5	0	0	12.5	77.5	10	0	7.5	0	0	66	1.4		0	0
GF Flour Blend	4	1	2	9	2	8.99	1800			0.5	Robin Hood	481	4	0	0		40	130	0.2	0.2	0	0	5	31	4	0	3	0	0	6	10		325	0.5	0.5	0	0	12.5	77.5	10	0	7.5	0	0	66	1.4		0	0
GF Flour Blend	4	1	3	24	1	8.99	1800			0.5	Robin Hood	481	4	0	0		40	130	0.2	0.2	0	0	5	31	4	0	3	0	0	6	10		325	0.5	0.5	0	0	12.5	77.5	10	0	7.5	0	0	66	1.4		0	0
GF Flour Blend	4	1	6	21	1	8.99	1800			0.5	Robin Hood	481	4	0	0		40	130	0.2	0.2	0	0	5	31	4	0	3	0	0	6	10		325	0.5	0.5	0	0	12.5	77.5	10	0	7.5	0	0	66	1.4		0	0
GF Flour Blend	4	1	3	18	1	10.29	1800			0.57	Robin Hood	481	4	0	0		40	130	0.2	0.2	0	0	5	31	4	0	3	0	0	6	10		325	0.5	0.5	0	0	12.5	77.5	10	0	7.5	0	0	66	1.4		0	0
garbanzo & fava flour	4	1	1	3	2	5.99	623			0.96	Bob's Red Mill	503	4	0	0		30	110	1.5	0	0	0	5	16	6	3	5	0	2	0	15		366.667	5	0	0	0	16.7	53.3	20	10	16.7	0	1.2	0	2.1		0	4
garbanzo & fava flour	4	1	5	16	2	7.49	623			1.2	Bob's Red Mill	503	4	0	0		30	110	1.5	0	0	0	5	16	6	3	5	0	2	0	15		366.667	5	0	0	0	16.7	53.3	20	10	16.7	0	1.2	0	2.1		0	4
natural raw whole flaxseed	4	1	5	16	2	4.29	680			0.63	Bob's Red Mill	690	4	0	0		13	60	3.5	0.3	0	0	5	5	4	0	3	0	0	2	6		461.538	26.9	2.3	0	0	38.5	38.5	30.8	0	23.1	0	0	22	0.84		0	0
nutri flour blend	4	1	5	16	2	8.99	1800			0.5	Robin Hood	704	4	0	0		40	130	0.2	0.2	0	0	5	31	4	0	3	0	0	6	10	15	325	0.5	0.5	0	0	12.5	77.5	10	0	7.5	0	0	66	1.4		0	0
nutri flour blend	4	1	1	3	2	8.99	1800			0.5	Robin Hood	704	4	0	0		40	130	0.2	0.2	0	0	5	31	4	0	3	0	0	6	10	15	325	0.5	0.5	0	0	12.5	77.5	10	0	7.5	0	0	66	1.4		0	0
Nutri flour blend	4	1	3	4	1	7.79	1000			0.78	Robin Hood	704	4	0	0		40	130	0.2	0.2	0	0	5	31	4	0	3	0	0	6	10		325	0.5	0.5	0	0	12.5	77.5	10	0	7.5	0	0	66	1.4		0	0
potato flour	4	1	1	3	2	6.99	680			1.03	Bob's Red Mill	829	4	0	0		34	120	0.5	0	0	0	10	27	2	0	3	0	10	0	45		352.941	1.5	0	0	0	29.4	79.4	5.9	0	8.8	0	6	0	6.3		0	17.6471
Potato Flour	4	1	4	2	1	6.99	680			1.03	Bob's Red Mill	829	4	0	0		34	120	0.5	0	0	0	10	27	2	0	3	0	10	0	45		352.941	1.5	0	0	0	29.4	79.4	5.9	0	8.8	0	6	0	6.3		0	17.6471
quinoa flour	4	1	5	5	1	10.99	623			1.76	Bob's Red Mill	847	4	0	0		28	110	1.5	0	0	0	8	18	2	3	4	0	0	2	10		392.857	5.4	0	0	0	28.6	64.3	7.1	10.7	14.3	0	0	22	1.4		0	0
quinoa flour	4	1	5	15	1	11.99	623			1.92	Bob's Red Mill	847	4	0	0		25	110	1.5	0	0	0	8	18	2	0	4	0	0	2	10		440	6	0	0	0	32	72	8	0	16	0	0	22	1.4		0	0
quinoa flour	4	1	1	3	2	12.99	623			2.09	Bob's Red Mill	847	4	0	0		25	110	1.5	0	0	0	8	18	2	0	4	0	0	2	10		440	6	0	0	0	32	72	8	0	16	0	0	22	1.4		0	0
quinoa flour	4	1	3	4	1	14.79	623			2.37	Bob's Red Mill	847	4	0	0		28	110	1.5	0	0	0	8	18	2	3	4	0	0	2	10		392.857	5.4	0	0	0	28.6	64.3	7.1	10.7	14.3	0	0	22	1.4		0	0
Rice flour	4	1	3	4	1	10.49	1000			1.05	Club house	881	4	0	0		30	100	0	0	0	0	0	24	0	0	2	0	0	0	0	0	333.333	0	0	0	0	0	80	0	0	6.7	0	0	0	0	0	0	0
rice flour	4	1	2	3	2	2.89	227			1.27	Club House	881	4	0	0		30	100	0	0	0	0	0	24	0	0	2	0	0	0	0	0	333.333	0	0	0	0	0	80	0	0	6.7	0	0	0	0	0	0	0
rice flour	4	1	3	17	1	10.59	227			4.67	Club House	881	4	0	0		30	100	0	0	0	0	0	24	0	0	2	0	0	0	0		333.333	0	0	0	0	0	80	0	0	6.7	0	0	0	0		0	0
rice flour	4	1	3	17	1	10.99	1000			1.1	Club House	881	4	0	0		30	100	0	0	0	0	0	24	0	0	2	0	0	0	0		333.333	0	0	0	0	0	80	0	0	6.7	0	0	0	0		0	0
rice flour	4	1	1	3	2	2.29	227			1.01	Club House	881	4	0	0		30	100	0	0	0	0	0	24	0	0	2	0	0	0	0		333.333	0	0	0	0	0	80	0	0	6.7	0	0	0	0		0	0
rice flour	4	1	4	2	1	3.49	227			1.54	Club House	881	4	0	0		30	100	0	0	0	0	0	24	0	0	2	0	0	0	0		333.333	0	0	0	0	0	80	0	0	6.7	0	0	0	0		0	0
rice flour	4	1	3	19	1	7.19	2000			0.36	Co-op	882	4	1	0		40	150	0.5	0	0	0	0	32	1	0	2	0	0	0	2		375	1.3	0	0	0	0	80	2.5	0	5	0	0	0	0.28		0	0
rice flour	4	1	3	18	1	7.19	2000			0.36	Co-op	882	4	1	0		40	150	0.5	0	0	0	0	32	1	0	2	0	0	0	2		375	1.3	0	0	0	0	80	2.5	0	5	0	0	0	0.28		0	0
rice flour	4	1	3	17	1	7.19	2000			0.36	Co-op	882	4	1	0		40	150	0.5	0	0	0	0	32	1	0	2	0	0	0	2		375	1.3	0	0	0	0	80	2.5	0	5	0	0	0	0.28		0	0
rice flour	4	1	3	19	1	6.29	600			1.05	Duinkerken	883	4	0	0		100	360	1.5	0.4	0	0	0	80	3	0	6	0	0	0	25	90	360	1.5	0.4	0	0	0	80	3	0	6	0	0	0	3.5	198	0	0
rice flour	4	1	3	18	1	6.29	600			1.05	Duinkerken	883	4	0	0		100	360	1.5	0.4	0	0	0	80	3	0	6	0	0	0	25	90	360	1.5	0.4	0	0	0	80	3	0	6	0	0	0	3.5	198	0	0
stone ground white rice flour	4	1	5	16	2	3.69	680			0.54	Bob's Red Mill	1043	4	0	0		40	150	0.5	0	0	0	0	32	1	0	2	0	0	0	0		375	1.3	0	0	0	0	80	2.5	0	5	0	0	0	0		0	0
stone ground white rice flour	4	1	5	15	1	3.69	680			0.54	Bob's Red Mill	1043	4	0	0		40	150	0.5	0	0	0	0	32	1	0	2	0	0	0	0		375	1.3	0	0	0	0	80	2.5	0	5	0	0	0	0		0	0
tapioca flour	4	1	3	23	1	5.79	600			0.97	Duinkerken	1083	4	0	0		100	350	0	0	0	0	1	89	2	3	0.3	0	0	2	35	90	350	0	0	0	0	1	89	2	3	0.3	0	0	22	4.9	198	0	0
tapioca flour	4	1	3	19	1	6.19	600			1.03	Duinkerken	1083	4	0	0		100	350	0	0	0	0	1	89	2	3	0.3	0	0	2	35	90	350	0	0	0	0	1	89	2	3	0.3	0	0	22	4.9	198	0	0
tapioca flour	4	1	3	22	1	5.79	566			1.02	Bob's Red Mill	1084	4	0	0		100	350	0	0	0	0	1	89	2	3	0.3	0	0	2	35		350	0	0	0	0	1	89	2	3	0.3	0	0	22	4.9		0	0
white rice flour	4	1	3	22	1	3.79	680			0.56	Bob's Red Mill	1175	4	0	0		30	110	1.5	0	0	0	5	16	6	3	5	0	2	0	15		366.667	5	0	0	0	16.7	53.3	20	10	16.7	0	1.2	0	2.1		0	4
white rice flour	4	1	3	19	1	5.79	623			0.93	Bob's Red Mill	1175	4	0	0		30	110	1.5	0	0	0	5	16	6	3	5	0	2	0	15		366.667	5	0	0	0	16.7	53.3	20	10	16.7	0	1.2	0	2.1		0	4
whole grain flaxseed meal	4	1	1	3	2	3.69	453			0.81	Bob's Red Mill	1189	4	0	0		13	60	3.5	0.3	0	0	5	5	4	0	3	0	0	2	6		461.538	26.9	2.3	0	0	38.5	38.5	30.8	0	23.1	0	0	22	0.84		0	0
whole grain spelt flour	4	0	1	3	2	4.49	680			0.66	Bob's Red Mill	1192	4	0	0		30	120	1	0	0	0	0	22	4	0	4	0	0	0	10		400	3.3	0	0	0	0	73.3	13.3	0	13.3	0	0	0	1.4		0	0
whole ground flaxseed meal	4	1	1	3	2	3.69	453			0.81	Bob's Red Mill	1193	4	0	0		13	60	3.5	0.3	0	0	5	5	4	0	3	2	6	2	6		461.538	26.9	2.3	0	0	38.5	38.5	30.8	0	23.1	20	3.6	22	0.84		153.846	27.6923
whole ground flaxseed meal	4	1	5	16	2	3.99	453			0.88	Bob's Red Mill	1193	4	0	0		13	60	3.5	0.3	0	0	5	5	4	0	3	2	6	2	6		461.538	26.9	2.3	0	0	38.5	38.5	30.8	0	23.1	20	3.6	22	0.84		153.846	27.6923
all purpose baking flour	4	0	5	5	1	12.69	10000			0.13	Compliments		4	1	0		30	110	0	0	0	0	0	22	1	1	4	0	0	0	10	20	366.667	0	0	0	0	0	73.3	3.3	3.3	13.3	0	0	0	1.4	44	0	0
all purpose baking flour	4	0	5	16	2	8.99	5000			0.18	Compliments		4	1	0		30	110	0	0	0	0	0	22	1	1	4	0	0	0	10	20	366.667	0	0	0	0	0	73.3	3.3	3.3	13.3	0	0	0	1.4	44	0	0
enriched all purpose flour	4	0	5	15	1	8.99	5000			0.18	compliments		4	1	0		30	110	0	0	0	0	0	22	1	1	4	0	0	0	10	20	366.667	0	0	0	0	0	73.3	3.3	3.3	13.3	0	0	0	1.4	44	0	0
all purpose baking flour	4	0	1	3	2	8.99	5000			0.18	Compliments		4	1	0		30	110	0	0	0	0	0	22	1	1	4	0	0	0	10	20	366.667	0	0	0	0	0	73.3	3.3	3.3	13.3	0	0	0	1.4	44	0	0
Cake and pastry flour	4	0	2	9	2	5.49	2500			0.22	Compliments		4	1	0		30	110	0	0	0	0	0	23	1	1	3	0	0	0	10	20	366.667	0	0	0	0	0	76.7	3.3	3.3	10	0	0	0	1.4	44	0	0
all purpose baking flour	4	0	1	3	2	5.49	2500			0.22	Compliments		4	1	0		30	110	0	0	0	0	0	22	1	1	4	0	0	0	10	20	366.667	0	0	0	0	0	73.3	3.3	3.3	13.3	0	0	0	1.4	44	0	0
cake and bakery flour	4	0	1	3	2	5.49	2500			0.22	Compliments		4	1	0		30	110	0	0	0	0	0	23	1	1	3	0	0	0	10	20	366.667	0	0	0	0	0	76.7	3.3	3.3	10	0	0	0	1.4	44	0	0
unbleached all purpose flour	4	0	1	3	2	5.49	2500			0.22	Compliments		4	1	0		30	110	0	0	0	0	0	22	1	1	4	0	0	0	10	20	366.667	0	0	0	0	0	73.3	3.3	3.3	13.3	0	0	0	1.4	44	0	0
all purpose flour	4	0	3	22	1	9.79	5000			0.2	robin hood		4	0	0		30	110	0.4	0.1	0	0	0	22	1	0	4	0	0	0	10	20	366.667	1.3	0.3	0	0	0	73.3	3.3	0	13.3	0	0	0	1.4	44	0	0
all purpose flour	4	0	3	22	1	9.79	5000			0.2	robin hood		4	0	0		30	110	0.4	0.1	0	0	0	22	1	0	4	0	0	0	10	20	366.667	1.3	0.3	0	0	0	73.3	3.3	0	13.3	0	0	0	1.4	44	0	0
all purpose flour	4	0	3	22	1	9.79	5000			0.2	robin hood		4	0	0		30	110	0.4	0.1	0	0	0	22	1	0	4	0	0	0	10	20	366.667	1.3	0.3	0	0	0	73.3	3.3	0	13.3	0	0	0	1.4	44	0	0
all purpose flour	4	0	3	22	1	9.79	5000			0.2	robin hood		4	0	0		30	110	0.4	0.1	0	0	0	22	1	0	4	0	0	0	10	20	366.667	1.3	0.3	0	0	0	73.3	3.3	0	13.3	0	0	0	1.4	44	0	0
all purpose flour	4	0	3	19	1	9.79	5000			0.2	robin hood		4	0	0		30	110	0.4	0.1	0	0	0	22	1	0	4	0	0	0	10	20	366.667	1.3	0.3	0	0	0	73.3	3.3	0	13.3	0	0	0	1.4	44	0	0
all purpose flour	4	0	3	19	1	9.79	5000			0.2	robin hood		4	0	0		30	110	0.4	0.1	0	0	0	22	1	0	4	0	0	0	10	20	366.667	1.3	0.3	0	0	0	73.3	3.3	0	13.3	0	0	0	1.4	44	0	0
all purpose flour	4	0	3	19	1	9.79	5000			0.2	robin hood		4	0	0		30	110	0.4	0.1	0	0	0	22	1	0	4	0	0	0	10	20	366.667	1.3	0.3	0	0	0	73.3	3.3	0	13.3	0	0	0	1.4	44	0	0
all purpose flour	4	0	3	19	1	9.79	5000			0.2	robin hood		4	0	0		30	110	0.4	0.1	0	0	0	22	1	0	4	0	0	0	10	20	366.667	1.3	0.3	0	0	0	73.3	3.3	0	13.3	0	0	0	1.4	44	0	0
flour	4	0	3	18	1	9.79	5000			0.2	robin hood		4	0	0		30	110	0.4	0.1	0	0	0	22	1	0	4	0	0	0	10	20	366.667	1.3	0.3	0	0	0	73.3	3.3	0	13.3	0	0	0	1.4	44	0	0
flour	4	0	3	18	1	9.79	5000			0.2	robin hood		4	0	0		30	110	0.4	0.1	0	0	0	22	1	0	4	0	0	0	10	20	366.667	1.3	0.3	0	0	0	73.3	3.3	0	13.3	0	0	0	1.4	44	0	0
flour	4	0	3	18	1	9.79	5000			0.2	robin hood		4	0	0		30	110	0.4	0.1	0	0	0	22	1	0	4	0	0	0	10	20	366.667	1.3	0.3	0	0	0	73.3	3.3	0	13.3	0	0	0	1.4	44	0	0
all purpose flour original	4	0	2	3	2	9.79	5000			0.2	Robin Hood		4	0	0		30	110	0.4	0.1	0	0	0	22	1	0	4	0	0	0	10	20	366.667	1.3	0.3	0	0	0	73.3	3.3	0	13.3	0	0	0	1.4	44	0	0
all purpose flour original	4	0	5	16	2	9.99	5000			0.2	Robin Hood		4	0	0		30	110	0.4	0.1	0	0	0	22	1	0	4	0	0	0	10	20	366.667	1.3	0.3	0	0	0	73.3	3.3	0	13.3	0	0	0	1.4	44	0	0
white all purpose flour	4	0	4	2	1	5.49	2500			0.22	Robin Hood		4	0	0		30	110	0.4	0.1	0	0	0	22	1	0	4	0	0	0	10	20	366.667	1.3	0.3	0	0	0	73.3	3.3	0	13.3	0	0	0	1.4	44	0	0
All purpose flour	4	0	2	9	2	6.49	2500			0.26	Robin Hood		4	0	0		30	110	0.4	0.1	0	0	0	22	1	0	4	0	0	0	10	20	366.667	1.3	0.3	0	0	0	73.3	3.3	0	13.3	0	0	0	1.4	44	0	0
flour	4	0	3	18	1	6.49	2500			0.26	Robin Hood		4	0	0		30	110	0.4	0.1	0	0	0	22	1	0	4	0	0	0	10	20	366.667	1.3	0.3	0	0	0	73.3	3.3	0	13.3	0	0	0	1.4	44	0	0
All Purpose Flour Blend	4	0	5	15	1	6.49	2500			0.26	robin hood		4	0	0		30	110	0.4	0.1	0	0	0	22	1	0	4	0	0	0	10	20	366.667	1.3	0.3	0	0	0	73.3	3.3	0	13.3	0	0	0	1.4	44	0	0
unbleached all purpose flour	4	0	5	5	1	6.49	2500			0.26	Robin Hood		4	0	0		30	100	0.3	0.1	0	0	0	22	1	0	4	0	0	0	10	20	333.333	1	0.3	0	0	0	73.3	3.3	0	13.3	0	0	0	1.4	44	0	0
all purpose flour	4	0	3	24	1	6.99	2500			0.28	Robin Hood		4	0	0		30	110	0.4	0.1	0	0	0	22	1	0	4	0	0	0	10	20	366.667	1.3	0.3	0	0	0	73.3	3.3	0	13.3	0	0	0	1.4	44	0	0
all purpose flour	4	0	3	23	1	6.99	2500			0.28	robin hood		4	0	0		30	110	0.4	0.1	0	0	0	22	1	0	4	0	0	0	10	20	366.667	1.3	0.3	0	0	0	73.3	3.3	0	13.3	0	0	0	1.4	44	0	0
all purpose flour	4	0	3	23	1	6.99	2500			0.28	robin hood		4	0	0		30	110	0.4	0.1	0	0	0	22	1	0	4	0	0	0	10	20	366.667	1.3	0.3	0	0	0	73.3	3.3	0	13.3	0	0	0	1.4	44	0	0
all purpose flour	4	0	6	21	1	6.99	2500			0.28	Robin Hood		4	0	0		30	110	0.4	0.1	0	0	0	22	1	0	4	0	0	0	10	20	366.667	1.3	0.3	0	0	0	73.3	3.3	0	13.3	0	0	0	1.4	44	0	0
flour	4	0	6	21	1	6.99	2500			0.28	Robin Hood		4	0	0		30	110	0.4	0.1	0	0	0	22	1	0	4	0	0	0	10	20	366.667	1.3	0.3	0	0	0	73.3	3.3	0	13.3	0	0	0	1.4	44	0	0
flour	4	0	3	17	1	6.99	2500			0.28	robin hood		4	0	0		30	110	0.4	0.1	0	0	0	22	1	0	4	0	0	0	10	20	366.667	1.3	0.3	0	0	0	73.3	3.3	0	13.3	0	0	0	1.4	44	0	0
flour	4	0	3	17	1	6.99	2500			0.28	robin hood		4	0	0		30	110	0.4	0.1	0	0	0	22	1	0	4	0	0	0	10	20	366.667	1.3	0.3	0	0	0	73.3	3.3	0	13.3	0	0	0	1.4	44	0	0
flour	4	0	3	17	1	6.99	2500			0.28	robin hood		4	0	0		30	110	0.4	0.1	0	0	0	22	1	0	4	0	0	0	10	20	366.667	1.3	0.3	0	0	0	73.3	3.3	0	13.3	0	0	0	1.4	44	0	0
all purpose flour	4	0	3	4	1	6.99	2500			0.28	Robin Hood		4	0	0		30	110	0.4	0.1	0	0	0	22	1	0	4	0	0	0	10	20	366.667	1.3	0.3	0	0	0	73.3	3.3	0	13.3	0	0	0	1.4	44	0	0
white bread flour	4	0	4	2	1	6.99	2500			0.28	Robin Hood		4	0	0		30	100	0.3	0.1	0	0	0	21	1	0	4	0	0	0	10	20	333.333	1	0.3	0	0	0	70	3.3	0	13.3	0	0	0	1.4	44	0	0
Nutri flour blend	4	0	3	1	1	6.49	2000			0.32	Robin Hood		4	0	0		30	100	0.5	0.1	0	0	1	21	3	0	4	0	0	0	10	20	333.333	1.7	0.3	0	0	3.3	70	10	0	13.3	0	0	0	1.4	44	0	0
originial flour	4	0	2	3	2	3.69	1000			0.37	Robin Hood		4	0	0		30	110	0.4	0.1	0	0	0	22	1	0	4	0	0	0	10	20	366.667	1.3	0.3	0	0	0	73.3	3.3	0	13.3	0	0	0	1.4	44	0	0
nutri flour blend	4	0	1	3	2	7.49	1800			0.42	Robin Hood		4	0	0		40	130	0.2	0.2	0	0	5	31	4	0	3	0	0	6	10	15	325	0.5	0.5	0	0	12.5	77.5	10	0	7.5	0	0	66	1.4	33	0	0
enriched flour	4	0	5	16	2	3.49	2500			0.14	gold d'or		4	1	0		30	110	0.3	0.1	0	0	0	22	1	0	4	0	0	0	10		366.667	1	0.3	0	0	0	73.3	3.3	0	13.3	0	0	0	1.4		0	0
all purpose flour	4	0	3	4	1	7.99	5000			0.16	Gold d'or Co-op		4	1	0		30	110	0.3	0.1	0	0	0	22	1	0	4	0	0	0	10		366.667	1	0.3	0	0	0	73.3	3.3	0	13.3	0	0	0	1.4		0	0
whole wheat flour	4	0	3	19	1	3.99	2500			0.16	co-op		4	1	0		30	110	0.5	0.1	0	0	0	21	3	0	4	0	0	0	8		366.667	1.7	0.3	0	0	0	70	10	0	13.3	0	0	0	1.12		0	0
whole wheat flour	4	0	1	3	2	5.49	2500			0.22	Compliments		4	1	0		30	110	0.5	0	0	0	0	22	3	1	4	0	0	0	8		366.667	1.7	0	0	0	0	73.3	10	3.3	13.3	0	0	0	1.12		0	0
brown flour	4	0	3	17	1	5.69	2500			0.23	Gold Co-op		4	1	0		30	110	0.5	0.1	0	0	0	21	3	0	4	0	0	0	8		366.667	1.7	0.3	0	0	0	70	10	0	13.3	0	0	0	1.12		0	0
whole wheeat flour	4	0	5	5	1	5.79	2500			0.23	Compliments		4	1	0		30	110	0.5	0	0	0	0	23	3	1	4	0	0	0	8		366.667	1.7	0	0	0	0	76.7	10	3.3	13.3	0	0	0	1.12		0	0
whole wheat all purpose flour	4	0	4	2	1	5.49	2500			0.22	Robin Hood		4	0	0		30	110	0.5	0.2	0	0	5	22	3	0	4	0	0	0	8		366.667	1.7	0.7	0	0	16.7	73.3	10	0	13.3	0	0	0	1.12		0	0
stone ground soy flour	4	0	5	16	2	3.39	453			0.75	bobs red mills		4	0	0		28	120	6	1	0	0	0	8	3	2	10	0	2	10	25		428.571	21.4	3.6	0	0	0	28.6	10.7	7.1	35.7	0	1.2	110	3.5		0	4.28571
stone ground soy flour	4	0	5	15	1	3.39	453			0.75	bobs red mills		4	0	0		28	120	6	1	0	0	0	8	3	2	10	0	2	10	25		428.571	21.4	3.6	0	0	0	28.6	10.7	7.1	35.7	0	1.2	110	3.5		0	4.28571
bread and roll mix	4	0	2	3	2	4.79	1360			0.35	Robin Hood		4	0	0		38	140	1.5	0.5	0	0	220	26	1	1	4	0	2	0	10		368.421	3.9	1.3	0	0	578.9	68.4	2.6	2.6	10.5	0	1.2	0	1.4		0	3.15789
stone ground whole wheat pastry flour	4	0	5	15	1	2.99	680			0.44	bobs red mills		4	0	0		30	110	0.5	0	0	0	0	23	4	0	3	0	0	2	10		366.667	1.7	0	0	0	0	76.7	13.3	0	10	0	0	22	1.4		0	0
stone ground dark rye flour	4	0	5	15	1	3.99	623			0.64	bobs red mills		4	0	0		30	110	1	0	0	0	0	21	4	1	4	0	0	2	14		366.667	3.3	0	0	0	0	70	13.3	3.3	13.3	0	0	22	1.96		0	0
spelt flour	4	0	5	16	2	3.39	680			0.5	bobs red mills		4	0	0		30	120	1	0	0	0	1	22	4	0	4	0	0	0	10		400	3.3	0	0	0	3.3	73.3	13.3	0	13.3	0	0	0	1.4		0	0
omega 3 and fiber nutri flour	4	0	3	4	1	7.79	1800			0.43	Robin Hood		4	0	0		30	100	1.5	0.3	0	0	2	21	4	0	4	0	2	2	6		333.333	5	1	0	0	6.7	70	13.3	0	13.3	0	1.2	22	0.84		0	4
angel food cake mix	5	1	3	19	1	5.39	450			1.2	kinnikinnick	33	5	0	0		45	170	0	0	0	0	50	42	0	35	0	0	0	0	0		377.778	0	0	0	0	111.1	93.3	0	77.8	0	0	0	0	0		0	0
angel food cake mix	5	1	5	15	1	5.49	450			1.22	kinnikinnick	33	5	0	0		45	170	0	0	0	0	50	42	0	33	0	0	0	0	0		377.778	0	0	0	0	111.1	93.3	0	73.3	0	0	0	0	0		0	0
angel food cake mix	5	1	1	3	2	5.49	450			1.22	kinnikinnick	33	5	0	0		45	170	0	0	0	0	50	42	0	33	0	0	0	0	0		377.778	0	0	0	0	111.1	93.3	0	73.3	0	0	0	0	0		0	0
arrowroot starch/flour	5	1	5	16	2	6.59	453			1.45	Bob's Red Mill	50	5	0	0		32	110	0	0	0	0	0	28	1	0	0	0	0	0	0		343.75	0	0	0	0	0	87.5	3.1	0	0	0	0	0	0		0	0
arrowroot starch/flour	5	1	1	3	2	7.99	453			1.76	Bob's Red Mill	50	5	0	0		32	110	0	0	0	0	0	28	1	0	0	0	0	0	0		343.75	0	0	0	0	0	87.5	3.1	0	0	0	0	0	0		0	0
biscuit and baking mix	5	1	5	5	1	4.69	680			0.69	Bob's Red Mill	100	5	0	0		37	130	1	0	0	0	400	25	4	2	4	0	2	4	8		351.351	2.7	0	0	0	1081.1	67.6	10.8	5.4	10.8	0	1.2	44	1.12		0	3.24324
biscuit and baking mix	5	1	3	18	1	5.79	680			0.85	Bob's Red Mill	100	5	0	0		37	130	1	0	0	0	400	25	4	2	4	0	2	4	8		351.351	2.7	0	0	0	1081.1	67.6	10.8	5.4	10.8	0	1.2	44	1.12		0	3.24324
biscuit and baking mix	5	1	3	17	1	5.79	680			0.85	Bob's Red Mill	100	5	0	0		37	130	1	0	0	0	400	25	4	2	4	0	2	4	8		351.351	2.7	0	0	0	1081.1	67.6	10.8	5.4	10.8	0	1.2	44	1.12		0	3.24324
biscuit and baking mix	5	1	2	9	2	7.49	680			1.1	Bob's Red Mill	100	5	0	0		37	130	1	0	0	0	400	25	4	2	4	0	2	4	8		351.351	2.7	0	0	0	1081.1	67.6	10.8	5.4	10.8	0	1.2	44	1.12		0	3.24324
biscuit and baking mix	5	1	5	16	2	7.49	680			1.1	Bob's Red Mill	100	5	0	0		37	130	1	0	0	0	400	25	4	2	4	0	2	4	8		351.351	2.7	0	0	0	1081.1	67.6	10.8	5.4	10.8	0	1.2	44	1.12		0	3.24324
biscuit and baking mix	5	1	1	3	2	7.49	680			1.1	Bob's Red Mill	100	5	0	0		37	130	1	0	0	0	400	25	4	2	4	0	2	4	8		351.351	2.7	0	0	0	1081.1	67.6	10.8	5.4	10.8	0	1.2	44	1.12		0	3.24324
biscuit mix	5	1	3	17	1	6.59	470			1.4	Duinkerken	101	5	0	0		24	80	0	0	0	0	50	20	1	2	0	0	0	6	6	10	333.333	0	0	0	0	208.3	83.3	4.2	8.3	0	0	0	66	0.84	22	0	0
biscuit mix	5	1	1	3	2	4.99	380			1.31	Duinkerken	101	5	0	0		23	80	0.4	0	0	0	150	19	1	10	1	0	0	2	2		347.826	1.7	0	0	0	652.2	82.6	4.3	43.5	4.3	0	0	22	0.28		0	0
biscuit mix	5	1	3	22	1	6.29	470			1.34	Duinkerken	101	5	0	0		23	80	0.4	0	0	0	150	19	1	10	1	0	0	2	2		347.826	1.7	0	0	0	652.2	82.6	4.3	43.5	4.3	0	0	22	0.28		0	0
biscuit mix	5	1	3	23	1	5.79	380			1.52	Duinkerken	101	5	0	0		23	80	0.4	0	0	0	150	19	1	10	1	0	0	2	2		347.826	1.7	0	0	0	652.2	82.6	4.3	43.5	4.3	0	0	22	0.28		0	0
bread and bun mix	5	1	1	3	2	5.49	465			1.18	kinnikinnick	121	5	0	0		31	110	1	0.4	0	20	240	24	1	3	3	0	0	2	4		354.839	3.2	1.3	0	64.5	774.2	77.4	3.2	9.7	9.7	0	0	22	0.56		0	0
bread mix	5	1	5	15	1	4.99	500			1	Duinkerken	125	5	0	0		33	130	0	0	0	0	15	32	1	0	0	0	0	0	10	30	393.939	0	0	0	0	45.5	97	3	0	0	0	0	0	1.4	66	0	0
bread mix	5	1	1	3	2	4.99	500			1	Duinkerken	125	5	0	0		33	130	0	0	0	0	15	32	1	0	0	0	0	0	10	30	393.939	0	0	0	0	45.5	97	3	0	0	0	0	0	1.4	66	0	0
bread mix	5	1	5	16	2	5.49	500			1.1	Duinkerken	125	5	0	0		33	130	0	0	0	0	15	32	1	0	0	0	0	0	10	30	393.939	0	0	0	0	45.5	97	3	0	0	0	0	0	1.4	66	0	0
bread mix	5	1	1	3	2	4.99	470			1.06	Duinkerken	125	5	0	0		39	130	0	0	0	0	280	34	1	15	2	0	0	2	8	20	333.333	0	0	0	0	717.9	87.2	2.6	38.5	5.1	0	0	22	1.12	44	0	0
bread mix	5	1	3	22	1	6.29	500			1.26	Duinkerken	125	5	0	0		39	130	0	0	0	0	280	34	1	15	2	0	0	2	8	20	333.333	0	0	0	0	717.9	87.2	2.6	38.5	5.1	0	0	22	1.12	44	0	0
bread mix	5	1	3	19	1	6.29	500			1.26	Duinkerken	125	5	0	0		39	130	0	0	0	0	280	34	1	15	2	0	0	2	8	20	333.333	0	0	0	0	717.9	87.2	2.6	38.5	5.1	0	0	22	1.12	44	0	0
bread mix	5	1	3	18	1	6.29	500			1.26	Duinkerken	125	5	0	0		39	130	0	0	0	0	280	34	1	15	2	0	0	2	8	20	333.333	0	0	0	0	717.9	87.2	2.6	38.5	5.1	0	0	22	1.12	44	0	0
bread mix	5	1	3	17	1	6.59	500			1.32	Duinkerken	125	5	0	0		25	90	0	0	0	0	95	21	1	2	1	0	0	0	6	10	360	0	0	0	0	380	84	4	8	4	0	0	0	0.84	22	0	0
bread mix	5	1	3	17	1	3.99	325			1.23	Pane Riso	126	5	0	0		25	90	0	0	0	0	120	20	0	1	1	0	0	0	2		360	0	0	0	0	480	80	0	4	4	0	0	0	0.28		0	0
bread mix	5	1	3	22	1	7.49	453			1.65	Bob's Red Mill	127	5	0	0		33	110	1	1	0	0	0	23	4	6	2	0	0	0	0		333.333	3	3	0	0	0	69.7	12.1	18.2	6.1	0	0	0	0		0	0
bread mix	5	1	3	19	1	7.49	453			1.65	Bob's Red Mill	127	5	0	0		33	110	1	1	0	0	0	23	4	6	2	0	0	0	0		333.333	3	3	0	0	0	69.7	12.1	18.2	6.1	0	0	0	0		0	0
bread mix	5	1	3	18	1	7.49	453			1.65	Bob's Red Mill	127	5	0	0		33	110	1	1	0	0	0	23	4	6	2	0	0	0	0		333.333	3	3	0	0	0	69.7	12.1	18.2	6.1	0	0	0	0		0	0
bread mix	5	1	3	23	1	5.99	567			1.06	Bob's Red Mill	127	5	0	0		35	120	5	0	0	0	270	28	2	4	2	2	0	8	8		342.857	14.3	0	0	0	771.4	80	5.7	11.4	5.7	20	0	88	1.12		57.1429	0
bisquick mix	5	1	3	22	1	6.89	454			1.52	Betty Crocker	134	5	0	0		24	80	0.3	0	0	0	250	19	1	1	1	0	0	2	0		333.333	1.3	0	0	0	1041.7	79.2	4.2	4.2	4.2	0	0	22	0		0	0
bisquick mix	5	1	3	20	1	6.89	454			1.52	betty crocker	134	5	0	0		24	80	0.3	0	0	0	250	19	1	1	1	0	0	2	0		333.333	1.3	0	0	0	1041.7	79.2	4.2	4.2	4.2	0	0	22	0		0	0
bisquit mix	5	1	3	19	1	6.89	454			1.52	Betty Crocker	134	5	0	0		24	80	0.3	0	0	0	250	19	1	1	1	0	0	2	0		333.333	1.3	0	0	0	1041.7	79.2	4.2	4.2	4.2	0	0	22	0		0	0
bisquick mix	5	1	3	18	1	6.9	454			1.52	Betty Crocker	134	5	0	0		24	80	0.3	0	0	0	250	19	1	1	1	0	0	2	0		333.333	1.3	0	0	0	1041.7	79.2	4.2	4.2	4.2	0	0	22	0		0	0
bisquit mix	5	1	3	17	1	6.89	454			1.52	Betty Crocker	134	5	0	0		24	80	0.3	0	0	0	250	19	1	1	1	0	0	2	0		333.333	1.3	0	0	0	1041.7	79.2	4.2	4.2	4.2	0	0	22	0		0	0
bisquick mix	5	1	3	4	1	6.89	454			1.52	Betty Crocker	134	5	0	0		24	80	0.3	0	0	0	250	19	1	1	1	0	0	2	0		333.333	1.3	0	0	0	1041.7	79.2	4.2	4.2	4.2	0	0	22	0		0	0
Brownie mix	5	1	2	9	2	5.29	595			0.89	Bob's Red Mill	177	5	0	0		37	120	0.5	0	0	0	180	27	2	17	2	0	0	2	10		324.324	1.4	0	0	0	486.5	73	5.4	45.9	5.4	0	0	22	1.4		0	0
brownie mix	5	1	1	3	2	5.29	595			0.89	Bob's Red Mill	177	5	0	0		37	120	0.5	0	0	0	180	27	2	17	2	0	0	2	10		324.324	1.4	0	0	0	486.5	73	5.4	45.9	5.4	0	0	22	1.4		0	0
brownie mix	5	1	3	19	1	5.49	595			0.92	Bob's Red Mill	177	5	0	0		37	120	0.5	0	0	0	180	27	2	17	2	0	0	2	10		324.324	1.4	0	0	0	486.5	73	5.4	45.9	5.4	0	0	22	1.4		0	0
brownie mix	5	1	3	18	1	5.49	595			0.92	Bob's Red Mill	177	5	0	0		37	120	0.5	0	0	0	180	27	2	17	2	0	0	2	10		324.324	1.4	0	0	0	486.5	73	5.4	45.9	5.4	0	0	22	1.4		0	0
brownie mix	5	1	3	4	1	6.89	595			1.16	Bob's Red Mill	177	5	0	0		37	120	0.5	0	0	0	180	27	2	17	2	0	0	2	10		324.324	1.4	0	0	0	486.5	73	5.4	45.9	5.4	0	0	22	1.4		0	0
Brownie mix	5	1	2	6	2	7.29	595			1.23	Bob's Red Mill	177	5	0	0		37	120	0.5	0	0	0	180	27	2	17	2	0	0	2	10		324.324	1.4	0	0	0	486.5	73	5.4	45.9	5.4	0	0	22	1.4		0	0
Brownie mix	5	1	2	3	2	7.29	595			1.23	Bob's Red Mill	177	5	0	0		37	120	0.5	0	0	0	180	27	2	17	2	0	0	2	10		324.324	1.4	0	0	0	486.5	73	5.4	45.9	5.4	0	0	22	1.4		0	0
brownie	5	1	3	23	1	8.39	595			1.41	Bob's Red Mill	177	5	0	0		37	120	0.5	0	0	0	180	27	2	17	2	0	0	2	10		324.324	1.4	0	0	0	486.5	73	5.4	45.9	5.4	0	0	22	1.4		0	0
brownie mix	5	1	1	3	2	6.49	454			1.43	Betty Crocker	178	5	0	0		30	120	2	1	0	0	55	25	0	19	1	0	0	0	10		400	6.7	3.3	0	0	183.3	83.3	0	63.3	3.3	0	0	0	1.4		0	0
brownie mix	5	1	3	24	1	6.89	454			1.52	Betty Crocker	178	5	0	0		30	120	2	1	0	0	55	25	0	19	1	0	0	0	10		400	6.7	3.3	0	0	183.3	83.3	0	63.3	3.3	0	0	0	1.4		0	0
brownie mix	5	1	3	17	1	6.89	454			1.52	Betty Crocker	178	5	0	0		30	120	2	1	0	0	55	25	0	19	1	0	0	0	10		400	6.7	3.3	0	0	183.3	83.3	0	63.3	3.3	0	0	0	1.4		0	0
brownie mix	5	1	3	19	1	7.49	454			1.65	Betty Crocker	178	5	0	0		30	120	2	1	0	0	55	25	0	19	1	0	0	0	10		400	6.7	3.3	0	0	183.3	83.3	0	63.3	3.3	0	0	0	1.4		0	0
buscuit baking mix	5	1	3	19	1	5.79	680			0.85	Bob's Red Mill	185	5	0	0		40	150	2	0.5	0	0	0	27	7	0	7	0	2	2	12		375	5	1.3	0	0	0	67.5	17.5	0	17.5	0	1.2	22	1.68		0	3
buscuit baking mix	5	1	3	4	1	5.69	680			0.84	Bob's Red Mill	185	5	0	0		37	130	1	0	0	0	400	25	4	2	4	0	2	4	8		351.351	2.7	0	0	0	1081.1	67.6	10.8	5.4	10.8	0	1.2	44	1.12		0	3.24324
buscuit mix	5	1	1	3	2	4.99	470			1.06	Duinkerken	189	5	0	0		24	80	0	0	0	0	50	20	1	2	0	0	0	6	6	10	333.333	0	0	0	0	208.3	83.3	4.2	8.3	0	0	0	66	0.84	22	0	0
cake mix golden	5	1	1	3	2	5.99	425			1.41	Betty Crocker	197	5	0	0		43	150	0	0	0	0	220	37	0	16	1	0	0	0	2		348.837	0	0	0	0	511.6	86	0	37.2	2.3	0	0	0	0.28		0	0
chocolate brownie mix	5	1	1	3	2	3.99	400			1	Compliments	279	5	1	0		33	120	0	0	0	0	180	30	0	16	0.4	0	0	0	0		363.636	0	0	0	0	545.5	90.9	0	48.5	1.2	0	0	0	0		0	0
Chocolate cake mix	5	1	2	9	2	5.49	500			1.1	Kinnikinnick	281	5	0	0		33	120	0.5	0.4	0	0	250	28	2	16	1	0	0	2	20		363.636	1.5	1.2	0	0	757.6	84.8	6.1	48.5	3	0	0	22	2.8		0	0
chocolate cake	5	1	1	3	2	5.49	500			1.1	kinnikinnick	281	5	0	0		33	120	0.5	0.4	0	0	250	28	2	16	1	0	0	2	20		363.636	1.5	1.2	0	0	757.6	84.8	6.1	48.5	3	0	0	22	2.8		0	0
chocolate cake mix	5	1	5	5	1	5.99	425			1.41	Betty Crocker	282	5	0	0		43	160	1	0.5	0	0	240	35	0	19	2	0	0	0	10		372.093	2.3	1.2	0	0	558.1	81.4	0	44.2	4.7	0	0	0	1.4		0	0
chocolate cake mix	5	1	3	19	1	6.89	425			1.62	Betty Crocker	282	5	0	0		43	160	1	0.5	0	0	240	35	0	19	2	0	0	0	10		372.093	2.3	1.2	0	0	558.1	81.4	0	44.2	4.7	0	0	0	1.4		0	0
chocolate cake mix	5	1	3	24	1	7.49	425			1.76	Betty Crocker	282	5	0	0		43	160	1	0.5	0	0	240	35	0	19	2	0	0	0	10		372.093	2.3	1.2	0	0	558.1	81.4	0	44.2	4.7	0	0	0	1.4		0	0
chocolate cake	5	1	3	20	1	7.49	425			1.76	Betty Crocker	282	5	0	0		43	160	1	0.5	0	0	240	35	0	19	2	0	0	0	10		372.093	2.3	1.2	0	0	558.1	81.4	0	44.2	4.7	0	0	0	1.4		0	0
chocolate cake	5	1	3	18	1	7.49	425			1.76	Betty Crocker	282	5	0	0		43	160	1	0.5	0	0	240	35	0	19	2	0	0	0	10		372.093	2.3	1.2	0	0	558.1	81.4	0	44.2	4.7	0	0	0	1.4		0	0
chocolate cake mix	5	1	3	17	1	7.49	425			1.76	Betty Crocker	282	5	0	0		43	160	1	0.5	0	0	240	35	0	19	2	0	0	0	10		372.093	2.3	1.2	0	0	558.1	81.4	0	44.2	4.7	0	0	0	1.4		0	0
chocolate cake mix	5	1	5	16	2	7.49	425			1.76	Betty Crocker	282	5	0	0		43	160	1	0.5	0	0	240	35	0	19	2	0	0	0	10		372.093	2.3	1.2	0	0	558.1	81.4	0	44.2	4.7	0	0	0	1.4		0	0
chocolate cake mix	5	1	4	2	1	4.99	400			1.25	President's Choice	283	5	1	0		40	150	1	0.5	0	0	280	34	1	20	2	0	0	2	20		375	2.5	1.3	0	0	700	85	2.5	50	5	0	0	22	2.8		0	0
chocolate cake mix	5	1	2	6	2	5.99	400			1.5	President's Choice	283	5	1	0		440	150	1	0.5	0	0	280	34	1	20	2	0	0	2	20		34.0909	0.2	0.1	0	0	63.6	7.7	0.2	4.5	0.5	0	0	22	2.8		0	0
chocolate cake mix	5	1	2	3	2	5.99	400			1.5	President's Choice	283	5	1	0		440	150	1	0.5	0	0	280	34	1	20	2	0	0	2	20		34.0909	0.2	0.1	0	0	63.6	7.7	0.2	4.5	0.5	0	0	22	2.8		0	0
chocolate cake mix	5	1	6	25	1	5.99	400			1.5	President's Choice	283	5	1	0		40	150	1	0.5	0	0	280	34	1	20	2	0	0	2	20		375	2.5	1.3	0	0	700	85	2.5	50	5	0	0	22	2.8		0	0
chocolate cake mix	5	1	1	3	2	4.99	380			1.31	Duinkerken	284	5	0	0		23	80	0.4	0	0	0	150	19	1	10	1	0	0	2	2		347.826	1.7	0	0	0	652.2	82.6	4.3	43.5	4.3	0	0	22	0.28		0	0
chocolate cake mix	5	1	5	5	1	4.99	453			1.1	Bob's Red Mill	285	5	0	0		30	110	0.5	1	0	0	85	24	2	12	2	0	0	20	10		366.667	1.7	3.3	0	0	283.3	80	6.7	40	6.7	0	0	220	1.4		0	0
chocolate cake mix	5	1	5	15	1	5.49	453			1.21	Bob's Red Mills	285	5	0	0		30	110	0.5	1	0	0	85	24	2	12	2	0	0	20	10		366.667	1.7	3.3	0	0	283.3	80	6.7	40	6.7	0	0	220	1.4		0	0
chocolate cake mix	5	1	3	19	1	5.69	453			1.26	Bob's Red Mill	285	5	0	0		30	110	0.5	1	0	0	85	24	2	12	2	0	0	20	10		366.667	1.7	3.3	0	0	283.3	80	6.7	40	6.7	0	0	220	1.4		0	0
chocolate cake mix	5	1	5	16	2	5.99	400			1.5	compliments	286	5	1	0		33	120	0.5	0.3	0	0	250	29	1	17	1	0	0	2	10		363.636	1.5	0.9	0	0	757.6	87.9	3	51.5	3	0	0	22	1.4		0	0
chocolate cake mix	5	1	5	15	1	5.99	400			1.5	compliments	286	5	1	0		33	120	0.5	0.3	0	0	250	29	1	17	1	0	0	2	10		363.636	1.5	0.9	0	0	757.6	87.9	3	51.5	3	0	0	22	1.4		0	0
chocolate chip cookie mix	5	1	3	19	1	6.29	470			1.34	Duinkerken	299	5	0	0		19.6	60	0	0	0	0	60	16	0	8	1	0	0	0	4	8	306.122	0	0	0	0	306.1	81.6	0	40.8	5.1	0	0	0	0.56	17.6	0	0
chocolate chip cookie mic	5	1	3	18	1	6.29	470			1.34	Duinkerken	299	5	0	0		19.6	60	0	0	0	0	60	16	0	8	1	0	0	0	4	8	306.122	0	0	0	0	306.1	81.6	0	40.8	5.1	0	0	0	0.56	17.6	0	0
chocolate chip cookie mix	5	1	5	16	2	5.99	623			0.96	Bob's Red Mill	300	5	0	0		50	180	2	1	0	0	180	41	3	24	2	0	0	4	10		360	4	2	0	0	360	82	6	48	4	0	0	44	1.4		0	0
chocolate chip cookie mix	5	1	5	15	1	5.99	623			0.96	Bob's Red Mill	300	5	0	0		50	180	2	1	0	0	180	41	3	24	2	0	0	4	10		360	4	2	0	0	360	82	6	48	4	0	0	44	1.4		0	0
chocolate chip cookie mix	5	1	5	5	1	5.99	623			0.96	Bob's Red Mill	300	5	0	0		50	180	2	1	0	0	180	41	3	24	2	0	0	4	10		360	4	2	0	0	360	82	6	48	4	0	0	44	1.4		0	0
chocolate chip cookie mix	5	1	2	6	2	6.99	623			1.12	Bob's Red Mill	300	5	0	0		50	180	2	1	0	0	180	41	3	24	2	0	0	4	10		360	4	2	0	0	360	82	6	48	4	0	0	44	1.4		0	0
chocolate chip cookie mix	5	1	2	3	2	6.99	623			1.12	Bob's Red Mill	300	5	0	0		50	180	2	1	0	0	180	41	3	24	2	0	0	4	10		360	4	2	0	0	360	82	6	48	4	0	0	44	1.4		0	0
chocolate chip cookie mix	5	1	3	4	1	7.39	623			1.19	Bob's Red Mill	300	5	0	0		50	180	2	1	0	0	180	41	3	24	2	0	0	4	10		360	4	2	0	0	360	82	6	48	4	0	0	44	1.4		0	0
chocolate chip cookie mix	5	1	3	19	1	7.49	623			1.2	Bob's Red Mill	300	5	0	0		50	180	2	1	0	0	180	41	3	24	2	0	0	4	10		360	4	2	0	0	360	82	6	48	4	0	0	44	1.4		0	0
chocolate chip cookie mix	5	1	3	18	1	7.49	623			1.2	Bob's Red Mill	300	5	0	0		50	180	2	1	0	0	180	41	3	24	2	0	0	4	10		360	4	2	0	0	360	82	6	48	4	0	0	44	1.4		0	0
chocolate chip cookie mix	5	1	2	6	2	5.99	540			1.11	Glutino	301	5	0	0		30	110	2	1	0	0	170	25	1	14	1	0	0	0	6		366.667	6.7	3.3	0	0	566.7	83.3	3.3	46.7	3.3	0	0	0	0.84		0	0
chocolate chip cookie mix	5	1	2	3	2	5.99	540			1.11	Glutino	301	5	0	0		30	110	2	1	0	0	170	25	1	14	1	0	0	0	6		366.667	6.7	3.3	0	0	566.7	83.3	3.3	46.7	3.3	0	0	0	0.84		0	0
chocolate chip cookie mix	5	1	1	3	2	4.99	454			1.1	Glutino	301	5	0	0		36	120	0.5	0	0	0	170	29	1	2	2	0	0	0	4		333.333	1.4	0	0	0	472.2	80.6	2.8	5.6	5.6	0	0	0	0.56		0	0
chocolate chip cookie mix	5	1	2	6	2	5.09	400			1.27	President's Choice	302	5	1	0		40	160	2	1.5	0	0	170	34	1	20	1	0	0	2	8		400	5	3.8	0	0	425	85	2.5	50	2.5	0	0	22	1.12		0	0
chocolate chip cookie mix	5	1	2	3	2	5.09	400			1.27	President's Choice	302	5	1	0		40	160	2	1.5	0	0	170	34	1	20	1	0	0	2	8		400	5	3.8	0	0	425	85	2.5	50	2.5	0	0	22	1.12		0	0
chocolate chip cookie mix	5	1	6	21	1	6.99	400			1.75	President's Choice	302	5	1	0		40	160	2	1.5	0	0	170	34	1	20	1	0	0	2	8		400	5	3.8	0	0	425	85	2.5	50	2.5	0	0	22	1.12		0	0
Chocolate chip cookie mix	5	1	2	9	2	6.49	539			1.2	Betty Crocker	303	5	0	0		36	140	2.5	1.5	0	0	170	29	0	16	1	0	0	0	6		388.889	6.9	4.2	0	0	472.2	80.6	0	44.4	2.8	0	0	0	0.84		0	0
chocolate chip cookie mix	5	1	3	19	1	7.49	539			1.39	Betty Crocker	303	5	0	0		41	170	4	2	0.3	0	170	32	1	20	2	0	0	0	6		414.634	9.8	4.9	0.7	0	414.6	78	2.4	48.8	4.9	0	0	0	0.84		0	0
chocolate ckae mix	5	1	1	3	2	4.99	500			1	Compliments	309	5	1	0		25	90	0	0	0	0	95	21	1	2	1	0	0	0	6	10	360	0	0	0	0	380	84	4	8	4	0	0	0	0.84	22	0	0
chocolate cookie mix	5	1	1	3	2	5.99	623			0.96	Bob's Red Mill	310	5	0	0		50	180	2	1	0	0	150	41	3	24	2	0	0	4	12		360	4	2	0	0	300	82	6	48	4	0	0	44	1.68		0	0
cinnamon raisin bread mix	5	1	5	15	1	5.69	623			0.91	Bob's Red Mills	340	5	0	0		38	130	0.5	0	0	0	105	32	2	1	1	0	0	2	7		342.105	1.3	0	0	0	276.3	84.2	5.3	2.6	2.6	0	0	22	0.98		0	0
cinnamon raisin bread mix	5	1	3	4	1	6.69	623			1.07	Bob's Red Mills	340	5	0	0		38	130	0.5	0	0	0	105	32	2	1	1	0	0	2	7		342.105	1.3	0	0	0	276.3	84.2	5.3	2.6	2.6	0	0	22	0.98		0	0
cookie mix	5	1	1	3	2	6.49	539			1.2	Betty Crocker	374	5	0	0		36	140	2.5	1.5	0	0	170	29	0	16	1	0	0	0	6		388.889	6.9	4.2	0	0	472.2	80.6	0	44.4	2.8	0	0	0	0.84		0	0
Cookie mix	5	1	1	3	2	3.99	400			1	Compliments	375	5	1	0		28	110	1.5	1	0	0	50	24	1	15	1	0	0	0	15		392.857	5.4	3.6	0	0	178.6	85.7	3.6	53.6	3.6	0	0	0	2.1		0	0
Cookie mix	5	1	5	16	2	5.99	400			1.5	Compliments	375	5	1	0		28	110	1.5	1	0	0	50	24	1	15	1	0	0	0	15		392.857	5.4	3.6	0	0	178.6	85.7	3.6	53.6	3.6	0	0	0	2.1		0	0
Cookie mix	5	1	5	15	1	5.99	400			1.5	Compliments	375	5	1	0		28	110	1.5	1	0	0	50	24	1	15	1	0	0	0	15		392.857	5.4	3.6	0	0	178.6	85.7	3.6	53.6	3.6	0	0	0	2.1		0	0
cookie mix	5	1	5	5	1	3.99	400			1	Compliments	375	5	1	0		33	120	0	0	0	0	150	30	0	16	0.3	0	0	2	2		363.636	0	0	0	0	454.5	90.9	0	48.5	0.9	0	0	22	0.28		0	0
cookie mix	5	1	5	15	1	4.99	470			1.06	Duinkerken	376	5	0	0		19.6	60	0	0	0	0	60	16	0	8	1	0	0	0	4	8	306.122	0	0	0	0	306.1	81.6	0	40.8	5.1	0	0	0	0.56	17.6	0	0
Cookie mix	5	1	2	9	2	4.99	470			1.06	Duinkerken	376	5	0	0		19.6	60	0	0	0	0	60	16	0	8	1	0	0	0	4	8	306.122	0	0	0	0	306.1	81.6	0	40.8	5.1	0	0	0	0.56	17.6	0	0
cookie mix	5	1	1	3	2	4.99	470			1.06	Duinkerken	376	5	0	0		19.6	60	0	0	0	0	60	16	0	8	1	0	0	0	4	8	306.122	0	0	0	0	306.1	81.6	0	40.8	5.1	0	0	0	0.56	17.6	0	0
cookie mix	5	1	5	16	2	5.49	470			1.17	Duinkerken	376	5	0	0		19.6	60	0	0	0	0	60	16	0	8	1	0	0	0	4	8	306.122	0	0	0	0	306.1	81.6	0	40.8	5.1	0	0	0	0.56	17.6	0	0
cookie mix	5	1	3	17	1	6.59	470			1.4	Duinkerken	376	5	0	0		19.6	60	0	0	0	0	60	16	0	8	1	0	0	0	4	8	306.122	0	0	0	0	306.1	81.6	0	40.8	5.1	0	0	0	0.56	17.6	0	0
cookie mix	5	1	3	23	1	5.99	220			2.72	kinnikinnick	377	5	0	0		32	150	6	3	0	5	180	22	1	12	1	0	0	2	6		468.75	18.8	9.4	0	15.6	562.5	68.8	3.1	37.5	3.1	0	0	22	0.84		0	0
corn bread mix	5	1	1	3	2	3.49	567			0.62	Bob's Red Mill	378	5	0	0		35	120	5	0	0	0	270	28	2	4	2	2	0	8	8		342.857	14.3	0	0	0	771.4	80	5.7	11.4	5.7	20	0	88	1.12		57.1429	0
corn bread mix	5	1	2	9	2	3.49	566			0.62	Bob's Red Mill	378	5	0	0		35	120	5	0	0	0	270	28	2	4	2	2	0	6	8		342.857	14.3	0	0	0	771.4	80	5.7	11.4	5.7	20	0	66	1.12		57.1429	0
corn bread mix	5	1	2	6	2	3.99	566			0.7	Bob's Red Mill	378	5	0	0		35	120	5	0	0	0	270	28	2	4	2	2	0	6	8		342.857	14.3	0	0	0	771.4	80	5.7	11.4	5.7	20	0	66	1.12		57.1429	0
corn bread mix	5	1	2	3	2	3.99	566			0.7	Bob's Red Mill	378	5	0	0		35	120	5	0	0	0	270	28	2	4	2	2	0	6	8		342.857	14.3	0	0	0	771.4	80	5.7	11.4	5.7	20	0	66	1.12		57.1429	0
corn bread mix	5	1	5	16	2	4.39	567			0.77	Bob's Red Mill	378	5	0	0		35	120	5	0	0	0	270	28	2	4	2	2	0	8	8		342.857	14.3	0	0	0	771.4	80	5.7	11.4	5.7	20	0	88	1.12		57.1429	0
corn bread mix	5	1	3	19	1	4.39	566			0.78	Bob's Red Mill	378	5	0	0		35	120	5	0	0	0	270	28	2	4	2	2	0	6	8		342.857	14.3	0	0	0	771.4	80	5.7	11.4	5.7	20	0	66	1.12		57.1429	0
double chocolate brownie mix	5	1	2	6	2	5.99	454			1.32	Glutino	439	5	0	0		37	150	2.5	1.5	0	0	70	31	2	23	1	0	0	0	10		405.405	6.8	4.1	0	0	189.2	83.8	5.4	62.2	2.7	0	0	0	1.4		0	0
double chocolate brownie mix	5	1	2	3	2	5.99	454			1.32	Glutino	439	5	0	0		37	150	2.5	1.5	0	0	70	31	2	23	1	0	0	0	10		405.405	6.8	4.1	0	0	189.2	83.8	5.4	62.2	2.7	0	0	0	1.4		0	0
favourite sandwich bread mix	5	1	2	6	2	4.99	570			0.88	Glutino	471	5	0	0		40	140	1	0	0	0	230	29	3	8	4	0	0	8	4		350	2.5	0	0	0	575	72.5	7.5	20	10	0	0	88	0.56		0	0
favourite sandwich bread mix	5	1	2	3	2	4.99	570			0.88	Glutino	471	5	0	0		40	140	1	0	0	0	230	29	3	8	4	0	0	8	4		350	2.5	0	0	0	575	72.5	7.5	20	10	0	0	88	0.56		0	0
favourite sandwich bread mix	5	1	1	3	2	4.99	570			0.88	Glutino	471	5	0	0		40	140	1	0	0	0	230	29	3	8	4	0	0	8	4		350	2.5	0	0	0	575	72.5	7.5	20	10	0	0	88	0.56		0	0
fish fry batter	5	1	5	5	1	3.99	280			1.43	PaneRiso	475	5	0	0		35	120	0.3	0.1	0	0	440	29	1	2	1	0	0	2	4		342.857	0.9	0.3	0	0	1257.1	82.9	2.9	5.7	2.9	0	0	22	0.56		0	0
fish fry batter	5	1	5	16	2	4.59	280			1.64	PaneRiso	475	5	0	0		35	120	0.3	0.1	0	0	440	29	1	2	1	0	0	2	4		342.857	0.9	0.3	0	0	1257.1	82.9	2.9	5.7	2.9	0	0	22	0.56		0	0
Fluffy pancake mix	5	1	2	9	2	5.69	575			0.99	Glutino	482	5	0	0		40	130	1	0	0	0	410	31	3	5	3	0	0	2	6		325	2.5	0	0	0	1025	77.5	7.5	12.5	7.5	0	0	22	0.84		0	0
fluffy pancake mix	5	1	2	6	2	6.49	575			1.13	Glutino	482	5	0	0		40	130	1	0	0	0	410	31	3	5	3	0	0	2	6		325	2.5	0	0	0	1025	77.5	7.5	12.5	7.5	0	0	22	0.84		0	0
fluffy pancake mix	5	1	2	3	2	6.49	575			1.13	Glutino	482	5	0	0		40	130	1	0	0	0	410	31	3	5	3	0	0	2	6		325	2.5	0	0	0	1025	77.5	7.5	12.5	7.5	0	0	22	0.84		0	0
golden cake mix	5	1	6	21	1	5.59	400			1.4	President's Choice	518	5	1	0		40	150	0.2	0	0	0	330	36	0	20	0.4	0	2	0	0		375	0.5	0	0	0	825	90	0	50	1	0	1.2	0	0		0	3
golden cake mix	5	1	2	6	2	5.99	400			1.5	President's Choice	518	5	1	0		40	150	0.2	0	0	0	330	36	0	20	0.4	0	2	0	0		375	0.5	0	0	0	825	90	0	50	1	0	1.2	0	0		0	3
golden cake mix	5	1	2	3	2	5.99	400			1.5	President's Choice	518	5	1	0		40	150	0.2	0	0	0	330	36	0	20	0.4	0	2	0	0		375	0.5	0	0	0	825	90	0	50	1	0	1.2	0	0		0	3
golden cake mix	5	1	4	2	1	4.99	400			1.25	President's Choice	518	5	1	0		40	150	0.2	0	0	0	330	36	0	20	0.4	0	2	0	0		375	0.5	0	0	0	825	90	0	50	1	0	1.2	0	0		0	3
golden cake mix	5	1	5	5	1	2.99	425			0.7	Betty Crocker	519	5	0	0		43	150	0	0	0	0	220	37	0	16	1	0	0	0	2		348.837	0	0	0	0	511.6	86	0	37.2	2.3	0	0	0	0.28		0	0
golden cake mix	5	1	5	16	2	5.99	425			1.41	Betty Crocker	519	5	0	0		43	150	0	0	0	0	220	37	0	16	1	0	0	0	2		348.837	0	0	0	0	511.6	86	0	37.2	2.3	0	0	0	0.28		0	0
Golden cake mix	5	1	2	9	2	5.99	425			1.41	Betty Crocker	519	5	0	0		43	150	0	0	0	0	220	37	0	16	1	0	0	0	2		348.837	0	0	0	0	511.6	86	0	37.2	2.3	0	0	0	0.28		0	0
golden cake mix	5	1	3	19	1	6.89	425			1.62	Betty Crocker	519	5	0	0		43	150	0	0	0	0	220	37	0	16	1	0	0	0	2		348.837	0	0	0	0	511.6	86	0	37.2	2.3	0	0	0	0.28		0	0
hearty whole grain bread mix	5	1	5	5	1	5.99	566			1.06	Bob's Red Mill	545	5	0	0		35	140	3.5	0	0	0	170	23	4	3	4	0	0	2	10		400	10	0	0	0	485.7	65.7	11.4	8.6	11.4	0	0	22	1.4		0	0
homemade wonderful bread mix	5	1	5	15	1	5.99	453			1.32	Bob's Red Mill	556	5	0	0		33	110	1	1	0	0	0	23	4	6	2	0	0	0	0		333.333	3	3	0	0	0	69.7	12.1	18.2	6.1	0	0	0	0		0	0
homemade wonderful bread mix	5	1	1	3	2	5.99	453			1.32	Bob's Red Mill	556	5	0	0		33	110	1	1	0	0	0	23	4	6	2	0	0	0	0		333.333	3	3	0	0	0	69.7	12.1	18.2	6.1	0	0	0	0		0	0
homemade wonderful bread mix	5	1	5	5	1	5.29	453			1.17	Bob's Red Mill	556	5	0	0		33	110	1	0	0	0	10	23	4	0	2	0	0	2	8		333.333	3	0	0	0	30.3	69.7	12.1	0	6.1	0	0	22	1.12		0	0
lemon cake mix	5	1	3	19	1	6.29	380			1.66	Duinkerken	614	5	0	0		39	140	0.2	0.1	0	0	270	34	1	18	2	0	0	2	4		358.974	0.5	0.3	0	0	692.3	87.2	2.6	46.2	5.1	0	0	22	0.56		0	0
moist chocolate mix	5	1	1	3	2	4.99	380			1.31	Duinkerken	671	5	0	0		39	140	0.2	0.1	0	0	270	34	1	18	2	0	0	2	4		358.974	0.5	0.3	0	0	692.3	87.2	2.6	46.2	5.1	0	0	22	0.56		0	0
moist lemon vanilla mix	5	1	1	3	2	4.99	470			1.06	Duinkerken	672	5	0	0		19.6	60	0	0	0	0	60	16	0	8	1	0	0	0	8		306.122	0	0	0	0	306.1	81.6	0	40.8	5.1	0	0	0	1.12		0	0
moist lemon cake mix	5	1	1	3	2	4.99	380			1.31	Duinkerken	672	5	0	0		39	140	0.2	0.1	0	0	270	34	1	18	2	0	0	2	4		358.974	0.5	0.3	0	0	692.3	87.2	2.6	46.2	5.1	0	0	22	0.56		0	0
moist vanilla cake mix	5	1	1	3	2	4.99	380			1.31	Duinkerken	673	5	0	0		39	140	0.2	0.1	0	0	270	34	1	18	2	0	0	2	4		358.974	0.5	0.3	0	0	692.3	87.2	2.6	46.2	5.1	0	0	22	0.56		0	0
moist vanilla cake mix	5	1	1	3	2	4.99	380			1.31	Duinkerken	673	5	0	0		39	140	0.2	0.1	0	0	270	34	1	18	2	0	0	2	4		358.974	0.5	0.3	0	0	692.3	87.2	2.6	46.2	5.1	0	0	22	0.56		0	0
Muffin mix	5	1	2	9	2	4.99	470			1.06	Duinkerken	676	5	0	0		39	130	0	0	0	0	280	34	1	15	2	0	0	2	8	20	333.333	0	0	0	0	717.9	87.2	2.6	38.5	5.1	0	0	22	1.12	44	0	0
muffin premium mix	5	1	1	3	2	4.99	470			1.06	Duinkerken	676	5	0	0		39	130	0	0	0	0	280	34	1	15	2	0	0	2	8	20	333.333	0	0	0	0	717.9	87.2	2.6	38.5	5.1	0	0	22	1.12	44	0	0
muffin mix	5	1	3	23	1	5.99	470			1.27	Duinkerken	676	5	0	0		39	130	0	0	0	0	280	34	1	15	2	0	0	2	8	20	333.333	0	0	0	0	717.9	87.2	2.6	38.5	5.1	0	0	22	1.12	44	0	0
muffin mix	5	1	5	15	1	4.99	470			1.06	Duinkerken	676	5	0	0		24	80	0	0	0	0	50	20	1	2	0	0	0	6	6	10	333.333	0	0	0	0	208.3	83.3	4.2	8.3	0	0	0	66	0.84	22	0	0
muffin mix	5	1	1	3	2	4.99	470			1.06	Duinkerken	676	5	0	0		24	80	0	0	0	0	50	20	1	2	0	0	0	6	6	10	333.333	0	0	0	0	208.3	83.3	4.2	8.3	0	0	0	66	0.84	22	0	0
muffin mix	5	1	5	16	2	5.49	470			1.17	Duinkerken	676	5	0	0		24	80	0	0	0	0	50	20	1	2	0	0	0	6	6	10	333.333	0	0	0	0	208.3	83.3	4.2	8.3	0	0	0	66	0.84	22	0	0
muffin mix	5	1	3	19	1	6.29	470			1.34	Duinkerken	676	5	0	0		24	80	0	0	0	0	50	20	1	2	0	0	0	6	6	10	333.333	0	0	0	0	208.3	83.3	4.2	8.3	0	0	0	66	0.84	22	0	0
muffin mix	5	1	3	17	1	6.59	470			1.4	Duinkerken	676	5	0	0		39	140	0.3	0.1	0	0	300	33	0	15	2	0	0	2	2	10	358.974	0.8	0.3	0	0	769.2	84.6	0	38.5	5.1	0	0	22	0.28	22	0	0
muffin premium mix	5	1	3	4	1	5.99	470			1.27	Duinkerken	676	5	0	0		39	130	0	0	0	0	280	34	1	15	2	0	0	2	8		333.333	0	0	0	0	717.9	87.2	2.6	38.5	5.1	0	0	22	1.12		0	0
muffin mix	5	1	1	3	2	5.69	500			1.14	Glutino	677	5	0	0		24	120	0	0	0	0	180	29	0	8	1	0	0	0	4		500	0	0	0	0	750	120.8	0	33.3	4.2	0	0	0	0.56		0	0
Muffin mix	5	1	2	9	2	5.69	500			1.14	Glutino	677	5	0	0		34	120	0	0	0	0	180	29	0	8	1	0	0	0	4		352.941	0	0	0	0	529.4	85.3	0	23.5	2.9	0	0	0	0.56		0	0
muffin mix	5	1	1	3	2	5.69	500			1.14	Glutino	677	5	0	0		34	120	0	0	0	0	180	29	0	8	1	0	0	0	4		352.941	0	0	0	0	529.4	85.3	0	23.5	2.9	0	0	0	0.56		0	0
old fashioned yellow cake mix	5	1	1	3	2	4.99	425			1.17	Glutino	711	5	0	0		36	130	0	0	0	0	190	31	0	14	1	0	0	0	2		361.111	0	0	0	0	527.8	86.1	0	38.9	2.8	0	0	0	0.28		0	0
original pancake mix	5	1	6	25	1	3.99	400			1	President's Choice	741	5	1	0		33	110	0	0	0	0	290	28	0	6	1	0	0	2	0		333.333	0	0	0	0	878.8	84.8	0	18.2	3	0	0	22	0		0	0
original pancake mix	5	1	2	6	2	3.99	400			1	President's Choice	741	5	1	0		33	110	0	0	0	0	290	28	0	6	1	0	0	2	0		333.333	0	0	0	0	878.8	84.8	0	18.2	3	0	0	22	0		0	0
original pancake mix	5	1	2	3	2	3.99	400			1	President's Choice	741	5	1	0		33	110	0	0	0	0	290	28	0	6	1	0	0	2	0		333.333	0	0	0	0	878.8	84.8	0	18.2	3	0	0	22	0		0	0
Pancake and waffle mix	5	1	1	3	2	4.49	400			1.12	Compliments	762	5	1	0		30	100	0	0	0	0	35	25	2	0	1	0	0	0	0		333.333	0	0	0	0	116.7	83.3	6.7	0	3.3	0	0	0	0		0	0
pancake and waffle mix	5	1	2	6	2	4.39	454			0.97	Kinnikinnick	763	5	0	0		43	160	1	0.3	0	0	490	34	1	7	2	0	0	2	4		372.093	2.3	0.7	0	0	1139.5	79.1	2.3	16.3	4.7	0	0	22	0.56		0	0
pancake and waffle mix	5	1	2	3	2	4.39	454			0.97	Kinnikinnick	763	5	0	0		43	160	1	0.3	0	0	490	34	1	7	2	0	0	2	4		372.093	2.3	0.7	0	0	1139.5	79.1	2.3	16.3	4.7	0	0	22	0.56		0	0
pancake mix	5	1	3	23	1	4.99	623			0.8	Bob's Red Mill	764	5	0	0		42	140	0	0	0	0	650	32	2	3	1	0	0	0	4		333.333	0	0	0	0	1547.6	76.2	4.8	7.1	2.4	0	0	0	0.56		0	0
pancake mix	5	1	5	5	1	4.99	623			0.8	Bob's Red Mill	764	5	0	0		42	140	0	0	0	0	650	32	2	3	1	0	0	0	4		333.333	0	0	0	0	1547.6	76.2	4.8	7.1	2.4	0	0	0	0.56		0	0
pancake mix	5	1	1	3	2	4.99	623			0.8	Bob's Red Mill	764	5	0	0		42	140	0	0	0	0	650	32	2	3	1	0	0	0	4		333.333	0	0	0	0	1547.6	76.2	4.8	7.1	2.4	0	0	0	0.56		0	0
pancake mix	5	1	5	16	2	5.99	623			0.96	Bob's Red Mill	764	5	0	0		42	140	0	0	0	0	650	32	2	3	1	0	0	0	4		333.333	0	0	0	0	1547.6	76.2	4.8	7.1	2.4	0	0	0	0.56		0	0
pancake mix	5	1	2	6	2	5.99	623			0.96	Bob's Red Mill	764	5	0	0		42	140	0	0	0	0	650	32	2	3	1	0	0	0	4		333.333	0	0	0	0	1547.6	76.2	4.8	7.1	2.4	0	0	0	0.56		0	0
pancake mix	5	1	2	3	2	5.99	623			0.96	Bob's Red Mill	764	5	0	0		42	140	0	0	0	0	650	32	2	3	1	0	0	0	4		333.333	0	0	0	0	1547.6	76.2	4.8	7.1	2.4	0	0	0	0.56		0	0
pancake mix	5	1	3	22	1	6.29	623			1.01	Bob's Red Mill	764	5	0	0		42	140	0	0	0	0	650	32	2	3	1	0	0	0	4		333.333	0	0	0	0	1547.6	76.2	4.8	7.1	2.4	0	0	0	0.56		0	0
pancake mix	5	1	3	19	1	6.29	623			1.01	Bob's Red Mill	764	5	0	0		42	140	0	0	0	0	650	32	2	3	1	0	0	0	4		333.333	0	0	0	0	1547.6	76.2	4.8	7.1	2.4	0	0	0	0.56		0	0
pancake mix	5	1	3	18	1	6.29	623			1.01	Bob's Red Mill	764	5	0	0		42	140	0	0	0	0	650	32	2	3	1	0	0	0	4		333.333	0	0	0	0	1547.6	76.2	4.8	7.1	2.4	0	0	0	0.56		0	0
pancake mix	5	1	3	4	1	6.89	623			1.11	Bob's Red Mill	764	5	0	0		42	140	0	0	0	0	650	32	2	3	1	0	0	0	4		333.333	0	0	0	0	1547.6	76.2	4.8	7.1	2.4	0	0	0	0.56		0	0
pancake mix	5	1	3	19	1	5.39	454			1.19	kinnikinnick	765	5	0	0		43	160	1	0.3	0	0	490	34	1	7	2	0	0	2	4		372.093	2.3	0.7	0	0	1139.5	79.1	2.3	16.3	4.7	0	0	22	0.56		0	0
pancake mix	5	1	6	21	1	4.49	400			1.12	President's Choice	766	5	1	0		33	110	0	0	0	0	290	28	0	6	1	0	0	2	0		333.333	0	0	0	0	878.8	84.8	0	18.2	3	0	0	22	0		0	0
Pie crust mix	5	1	2	9	2	4.59	453			1.01	Bob's Red Mill	796	5	0	0		28	100	3.5	0	0	0	90	24	0	2	1	0	0	0	2		357.143	12.5	0	0	0	321.4	85.7	0	7.1	3.6	0	0	0	0.28		0	0
Pie crust mix	5	1	5	16	2	5.49	453			1.21	Bob's Red Mill	796	5	0	0		28	100	3.5	0	0	0	90	24	0	2	1	0	0	0	2		357.143	12.5	0	0	0	321.4	85.7	0	7.1	3.6	0	0	0	0.28		0	0
pizza crust mix	5	1	2	3	2	5.99	570			1.05	Glutino	804	5	0	0		31	110	0	0	0	0	90	25	1	4	1	0	0	0	4		354.839	0	0	0	0	290.3	80.6	3.2	12.9	3.2	0	0	0	0.56		0	0
pizza crust mix	5	1	1	3	2	4.99	624			0.8	Glutino	804	5	0	0		31	110	0	0	0	0	125	25	1	0	1	0	0	0	1		354.839	0	0	0	0	403.2	80.6	3.2	0	3.2	0	0	0	0.14		0	0
pizza crust mix	5	1	5	5	1	3.99	453			0.88	Bob's Red Mill	805	5	0	0		57	200	1	0	0	0	370	45	4	2	3	0	0	0	14		350.877	1.8	0	0	0	649.1	78.9	7	3.5	5.3	0	0	0	1.96		0	0
pizza crust mix	5	1	1	3	2	3.99	453			0.88	Bob's Red Mill	805	5	0	0		57	200	1	0	0	0	370	45	4	2	3	0	0	0	14		350.877	1.8	0	0	0	649.1	78.9	7	3.5	5.3	0	0	0	1.96		0	0
pizza crust mix	5	1	5	16	2	4.29	453			0.95	Bob's Red Mill	805	5	0	0		57	200	1	0	0	0	370	45	4	2	3	0	0	0	14		350.877	1.8	0	0	0	649.1	78.9	7	3.5	5.3	0	0	0	1.96		0	0
pizza crust mix	5	1	5	15	1	4.29	453			0.95	Bob's Red Mill	805	5	0	0		57	200	1	0	0	0	370	45	4	2	3	0	0	0	14		350.877	1.8	0	0	0	649.1	78.9	7	3.5	5.3	0	0	0	1.96		0	0
pizza crust mix	5	1	2	6	2	3.99	453			0.88	Bob's Red Mill	805	5	0	0		50	180	2	1	0	0	150	41	3	24	2	0	0	4	12		360	4	2	0	0	300	82	6	48	4	0	0	44	1.68		0	0
pizza crust mix	5	1	3	19	1	4.89	453			1.08	Bob's Red Mill	805	5	0	0		57	200	1	0	0	0	370	45	4	2	3	0	0	0	14		350.877	1.8	0	0	0	649.1	78.9	7	3.5	5.3	0	0	0	1.96		0	0
pizza crust mix	5	1	2	6	2	4.99	453			1.1	Bob's Red Mill	805	5	0	0		57	200	1	0	0	0	370	45	4	2	3	0	0	0	14		350.877	1.8	0	0	0	649.1	78.9	7	3.5	5.3	0	0	0	1.96		0	0
pizza crust mix	5	1	2	3	2	4.99	453			1.1	Bob's Red Mill	805	5	0	0		57	200	1	0	0	0	370	45	4	2	3	0	0	0	14		350.877	1.8	0	0	0	649.1	78.9	7	3.5	5.3	0	0	0	1.96		0	0
Pizza crust mix	5	1	3	4	1	5.19	453			1.15	Bob's Red Mills	805	5	0	0		57	200	1	0	0	0	370	45	4	2	3	0	0	0	14		350.877	1.8	0	0	0	649.1	78.9	7	3.5	5.3	0	0	0	1.96		0	0
pizza crust mix	5	1	3	18	1	4.89	453			1.08	Bob's Red Mill	805	5	0	0		40	150	2	0.5	0	0	0	27	7	0	7	0	2	2	12		375	5	1.3	0	0	0	67.5	17.5	0	17.5	0	1.2	22	1.68		0	3
pizza crust mix	5	1	5	15	1	4.99	477			1.05	Duinkerken	807	5	0	0		30	100	0	0	0	0	140	19	2	2	1	0	0	0	6	8	333.333	0	0	0	0	466.7	63.3	6.7	6.7	3.3	0	0	0	0.84	17.6	0	0
Pizza crust mix	5	1	2	9	2	4.99	477			1.05	Duinkerken	807	5	0	0		30	100	0	0	0	0	140	19	2	2	1	0	0	0	6	8	333.333	0	0	0	0	466.7	63.3	6.7	6.7	3.3	0	0	0	0.84	17.6	0	0
pizza crust mix	5	1	1	3	2	4.99	477			1.05	Duinkerken	807	5	0	0		30	100	0	0	0	0	140	19	2	2	1	0	0	0	6	8	333.333	0	0	0	0	466.7	63.3	6.7	6.7	3.3	0	0	0	0.84	17.6	0	0
Pizza crust mix	5	1	5	5	1	5.29	477			1.11	Duinnkerken	807	5	0	0		30	100	0	0	0	0	140	19	2	2	1	0	0	0	6	8	333.333	0	0	0	0	466.7	63.3	6.7	6.7	3.3	0	0	0	0.84	17.6	0	0
pizza crust mix	5	1	5	16	2	5.49	477			1.15	Duinkerken	807	5	0	0		30	100	0	0	0	0	140	19	2	2	1	0	0	0	6	8	333.333	0	0	0	0	466.7	63.3	6.7	6.7	3.3	0	0	0	0.84	17.6	0	0
pizza crust mix	5	1	3	22	1	6.29	477			1.32	Duinkerken	807	5	0	0		30	100	0	0	0	0	140	19	2	2	1	0	0	0	6	8	333.333	0	0	0	0	466.7	63.3	6.7	6.7	3.3	0	0	0	0.84	17.6	0	0
rice bread and baking mix	5	1	1	3	2	8.99	800			1.12	PaneRiso	875	5	0	0		25	90	1.5	0	0	0	110	18	0	1	1	0	0	0	2		360	6	0	0	0	440	72	0	4	4	0	0	0	0.28		0	0
shortbread cookie mix	5	1	1	3	2	3.99	595			0.67	Bob's Red Mill	964	5	0	0		33	120	0	0	0	0	80	29	0.5	8	1	0	0	0	4		363.636	0	0	0	0	242.4	87.9	1.5	24.2	3	0	0	0	0.56		0	0
shortbread cookie mix	5	1	5	5	1	4.65	495			0.94	Bob's Red Mill	964	5	0	0		33	120	0	0	0	0	80	29	0.5	8	0	0	0	4			363.636	0	0	0	0	242.4	87.9	1.5	24.2	0	0	0	44			0	0
vanilla cake mix	5	1	3	17	1	6.59	380			1.73	Duinkerken	1127	5	0	0		39	140	0.2	0.1	0	0	270	43	1	18	2	0	0	2	4		358.974	0.5	0.3	0	0	692.3	110.3	2.6	46.2	5.1	0	0	22	0.56		0	0
vanilla cake mix	5	1	3	19	1	6.29	380			1.66	Duinkerken	1127	5	0	0		6.3	20	0	0	0	0	230	4	0	0	1	0	0	2	2		317.46	0	0	0	0	3650.8	63.5	0	0	15.9	0	0	22	0.28		0	0
waffle mix	5	1	5	15	1	4.99	435			1.15	Duinnkerken	1154	5	0	0		43.5	150	0.3	0	0	0	370	35	1	5	2	0	0	0	10	20	344.828	0.7	0	0	0	850.6	80.5	2.3	11.5	4.6	0	0	0	1.4	44	0	0
Waffle/pancake mix	5	1	2	9	2	4.99	435			1.15	Duinkerken	1154	5	0	0		43.5	150	0.3	0	0	0	370	35	1	5	2	0	0	0	10	20	344.828	0.7	0	0	0	850.6	80.5	2.3	11.5	4.6	0	0	0	1.4	44	0	0
waffle/pancake mix	5	1	1	3	2	4.99	435			1.15	Duinkerken	1154	5	0	0		43.5	150	1.3	0	0	0	370	35	1	5	2	0	0	0	10	20	344.828	3	0	0	0	850.6	80.5	2.3	11.5	4.6	0	0	0	1.4	44	0	0
waffle/pancake mix	5	1	5	16	2	5.49	470			1.17	Duinkerken	1154	5	0	0		43.5	150	1.3	0	0	0	370	35	1	5	2	0	0	0	10	20	344.828	3	0	0	0	850.6	80.5	2.3	11.5	4.6	0	0	0	1.4	44	0	0
waffle mix	5	1	5	5	1	5.29	435			1.22	Duinnkerken	1154	5	0	0		43.5	150	0.3	0	0	0	370	35	1	5	2	0	0	0	10	20	344.828	0.7	0	0	0	850.6	80.5	2.3	11.5	4.6	0	0	0	1.4	44	0	0
waffle pancake mix	5	1	3	17	1	5.99	435			1.38	Duinkerken	1154	5	0	0		43.5	150	0.3	0	0	0	370	35	1	5	2	0	0	0	10	20	344.828	0.7	0	0	0	850.6	80.5	2.3	11.5	4.6	0	0	0	1.4	44	0	0
waffle mix	5	1	3	19	1	6.29	435			1.45	Duinkerken	1154	5	0	0		43.5	150	0.3	0	0	0	370	35	1	5	2	0	0	0	10	20	344.828	0.7	0	0	0	850.6	80.5	2.3	11.5	4.6	0	0	0	1.4	44	0	0
white cake	5	1	3	18	1	7.49	425			1.76	Betty Crocker	1170	5	0	0		43	150	0	0	0	0	220	37	0	16	1	0	0	0	2		348.837	0	0	0	0	511.6	86	0	37.2	2.3	0	0	0	0.28		0	0
White cake mix	5	1	2	9	2	5.49	500			1.1	Kinnikinnick	1171	5	0	0		33	120	0	0	0	0	320	29	1	16	1	0	0	2	0		363.636	0	0	0	0	969.7	87.9	3	48.5	3	0	0	22	0		0	0
white cake mix	5	1	1	3	2	5.49	500			1.1	kinnikinnick	1171	5	0	0		33	120	0	0	0	0	320	29	1	16	1	0	0	2	0		363.636	0	0	0	0	969.7	87.9	3	48.5	3	0	0	22	0		0	0
yellow cake mix	5	1	1	3	2	4.99	400			1.25	Compliments	1201	5	1	0		33	120	0.5	0.3	0	0	250	29	1	17	1	0	0	2	10		363.636	1.5	0.9	0	0	757.6	87.9	3	51.5	3	0	0	22	1.4		0	0
yellow cake mix	5	1	5	16	2	5.99	400			1.5	Compliments	1201	5	1	0		33	120	0.5	0.3	0	0	250	29	1	17	1	0	0	2	10		363.636	1.5	0.9	0	0	757.6	87.9	3	51.5	3	0	0	22	1.4		0	0
yellow cake mix	5	1	5	15	1	5.99	400			1.5	Compliments	1201	5	1	0		33	120	0.5	0.3	0	0	250	29	1	17	1	0	0	2	10		363.636	1.5	0.9	0	0	757.6	87.9	3	51.5	3	0	0	22	1.4		0	0
yellow loaf mix	5	1	2	6	2	5.99	400			1.5	President's Choice	1203	5	1	0		40	150	0.4	0.2	0	0	290	36	0	20	0.4	0	0	0	0		375	1	0.5	0	0	725	90	0	50	1	0	0	0	0		0	0
yellow loaf mix	5	1	2	3	2	5.99	400			1.5	President's Choice	1203	5	1	0		40	150	0.4	0.2	0	0	290	36	0	20	0.4	0	0	0	0		375	1	0.5	0	0	725	90	0	50	1	0	0	0	0		0	0
pancake and waffle mix	5	0	5	15	1	2.5	905			0.28	compliments		5	1	0		31	110	0	0	0	0	400	23	1	5	3	0	0	6	6	15	354.839	0	0	0	0	1290.3	74.2	3.2	16.1	9.7	0	0	66	0.84	33	0	0
pancake mix	5	0	1	3	2	2.79	905			0.31	Compliments		5	1	0		31	110	0	0	0	0	400	23	1	5	3	0	0	6	6	15	354.839	0	0	0	0	1290.3	74.2	3.2	16.1	9.7	0	0	66	0.84	33	0	0
pizza crust mix	5	0	5	15	1	0.79	184			0.43	compliments		5	1	0		46	170	1.5	0.2	0	0	190	32	1	2	5	0	0	0	15		369.565	3.3	0.4	0	0	413	69.6	2.2	4.3	10.9	0	0	0	2.1		0	0
brad and roll mix	5	0	3	18	1	4.19	1360			0.31	Co-op		5	1	0		35	130	1	0	0	0	250	25	1	2	4	0	0	0	10		371.429	2.9	0	0	0	714.3	71.4	2.9	5.7	11.4	0	0	0	1.4		0	0
original pancake/waffle mix	5	0	2	6	2	2.99	905			0.33	President's Choice		5	1	0		35	130	2.5	0.5	0	25	300	25	1	4	4	0	0	6	10		371.429	7.1	1.4	0	71.4	857.1	71.4	2.9	11.4	11.4	0	0	66	1.4		0	0
original pancake/waffle mix	5	0	2	3	2	2.99	905			0.33	President's Choice		5	1	0		35	130	2.5	0.5	0	25	300	25	1	4	4	0	0	6	10		371.429	7.1	1.4	0	71.4	857.1	71.4	2.9	11.4	11.4	0	0	66	1.4		0	0
whole grain pancake mix	5	0	2	6	2	2.99	905			0.33	President's Choice		5	1	0		31	100	0.5	0	0	0	230	21	4	1	4	0	0	4	10		322.581	1.6	0	0	0	741.9	67.7	12.9	3.2	12.9	0	0	44	1.4		0	0
whole grain pancake mix	5	0	2	3	2	2.99	905			0.33	President's Choice		5	1	0		31	100	0.5	0	0	0	230	21	4	1	4	0	0	4	10		322.581	1.6	0	0	0	741.9	67.7	12.9	3.2	12.9	0	0	44	1.4		0	0
buttermilk complete mix	5	0	3	4	1	3.19	905			0.35	Gold d'or Co-op		5	1	0		36	130	1.5	0.3	0	10	440	25	1	4	3	0	0	15	10		361.111	4.2	0.8	0	27.8	1222.2	69.4	2.8	11.1	8.3	0	0	165	1.4		0	0
Pizza crust mix	5	0	5	5	1	0.99	184			0.54	Compliments		5	1	0		46	170	1.5	0.2	0	0	190	32	1	2	5	0	0	0	15		369.565	3.3	0.4	0	0	413	69.6	2.2	4.3	10.9	0	0	0	2.1		0	0
pizza crust mix	5	0	1	3	2	0.99	184			0.54	Compliments		5	1	0		46	170	1.5	0.2	0	0	190	32	1	2	5	0	0	0	15		369.565	3.3	0.4	0	0	413	69.6	2.2	4.3	10.9	0	0	0	2.1		0	0
Pizza crust mix	5	0	2	9	2	0.99	184			0.54	Compliments		5	1	0		46	170	1.5	0.2	0	0	190	32	1	2	5	0	0	0	15		369.565	3.3	0.4	0	0	413	69.6	2.2	4.3	10.9	0	0	0	2.1		0	0
pancake mix	5	0	3	18	1	3.39	905			0.37	Co-op		5	1	0		36	130	1.5	0.3	0	10	440	25	1	4	3	0	0	15	10		361.111	4.2	0.8	0	27.8	1222.2	69.4	2.8	11.1	8.3	0	0	165	1.4		0	0
buttermilk complete mix	5	0	5	16	2	3.39	905			0.37	Gold d'or Co-op		5	1	0		36	130	1.5	0.3	0	10	440	25	1	4	3	0	0	15	10		361.111	4.2	0.8	0	27.8	1222.2	69.4	2.8	11.1	8.3	0	0	165	1.4		0	0
Pizza Crust Mix	5	0	3	4	1	1.09	184			0.59	Co-op Gold		5	1	0		46	170	1.5	0.2	0	0	190	32	1	2	5	0	0	0	15		369.565	3.3	0.4	0	0	413	69.6	2.2	4.3	10.9	0	0	0	2.1		0	0
dark chocolate cake mix	5	0	5	16	2	1.99	468			0.43	compliments		5	1	0		39	160	3.5	1.5	0	0	400	29	1	16	2	0	0	4	10		410.256	9	3.8	0	0	1025.6	74.4	2.6	41	5.1	0	0	44	1.4		0	0
dark chocolate cake mix	5	0	5	15	1	1.99	468			0.43	compliments		5	1	0		39	160	3.5	1.5	0	0	400	29	1	16	2	0	0	4	10		410.256	9	3.8	0	0	1025.6	74.4	2.6	41	5.1	0	0	44	1.4		0	0
chocolate cake mix	5	0	3	18	1	1.99	408			0.49	co-op		5	1	0		39	160	3.5	1.5	0	0	300	30	1	16	2	0	0	4	10		410.256	9	3.8	0	0	769.2	76.9	2.6	41	5.1	0	0	44	1.4		0	0
chocolate cake mix	5	0	3	19	1	1.99	468			0.43	gold d'or co-op		5	1	0		39	160	3.5	1	0	0	400	29	1	16	2	0	0	4	8		410.256	9	2.6	0	0	1025.6	74.4	2.6	41	5.1	0	0	44	1.12		0	0
chocolate cake mix	5	0	3	17	1	1.99	468			0.43	gold d'or co-op		5	1	0		39	160	3.5	1	0	0	400	29	1	16	2	0	0	4	8		410.256	9	2.6	0	0	1025.6	74.4	2.6	41	5.1	0	0	44	1.12		0	0
chocolate cake mix	5	0	3	20	1	2.69	432			0.62	Co-op		5	1	0		39	160	3.5	1.5	0	0	300	30	1	16	2	0	0	4	10		410.256	9	3.8	0	0	769.2	76.9	2.6	41	5.1	0	0	44	1.4		0	0
pancake mix	5	0	3	19	1	3.39	905			0.37	co-op		5	1	0		28	95	0	0	0	0	340	21	1	1	2	0	0	10	6		339.286	0	0	0	0	1214.3	75	3.6	3.6	7.1	0	0	110	0.84		0	0
pancake mix	5	0	3	17	1	3.69	905			0.41	Co-op		5	1	0		28	95	0	0	0	0	340	21	1	1	2	0	0	10	6		339.286	0	0	0	0	1214.3	75	3.6	3.6	7.1	0	0	110	0.84		0	0
yellow cake mix	5	0	1	3	2	1.99	468			0.43	Compliments		5	1	0		39	160	2.5	1	0	0	240	31	0	17	1	0	0	2	6		410.256	6.4	2.6	0	0	615.4	79.5	0	43.6	2.6	0	0	22	0.84		0	0
brownie mix	5	0	3	17	1	3.39	560			0.61	gold d'or co-op		5	1	0		28	110	2.5	0.5	0.4	0	90	23	1	15	1	0	0	0	8		392.857	8.9	1.8	1.4	0	321.4	82.1	3.6	53.6	3.6	0	0	0	1.12		0	0
chocolate chip cookie mix	5	0	2	6	2	2.99	900			0.33	President's Choice		5	1	0		21	90	2	1	0	10	80	16	1	9	1	0	0	2	4		428.571	9.5	4.8	0	47.6	381	76.2	4.8	42.9	4.8	0	0	22	0.56		0	0
chocolate chip cookie mix	5	0	2	3	2	2.99	900			0.33	President's Choice		5	1	0		21	90	2	1	0	10	80	16	1	9	1	0	0	2	4		428.571	9.5	4.8	0	47.6	381	76.2	4.8	42.9	4.8	0	0	22	0.56		0	0
blueberry muffin mix	5	0	5	15	1	3.49	900			0.39	compliments		5	1	0		38	150	3	1	0	0	310	29	1	15	3	0	0	4	4		394.737	7.9	2.6	0	0	815.8	76.3	2.6	39.5	7.9	0	0	44	0.56		0	0
Chewy fudge brownie mix	5	0	2	9	2	2.69	450			0.6	Compliments		5	1	0		28	110	1	0.3	0.1	0	90	24	1	17	1	0	0	0	6		392.857	3.6	1.1	0.4	0	321.4	85.7	3.6	60.7	3.6	0	0	0	0.84		0	0
golden cake mix	5	0	2	6	2	1.89	468			0.4	no name		5	1	0		39	160	3	1	0.2	0	260	32	1	18	1	0	0	2	4		410.256	7.7	2.6	0.5	0	666.7	82.1	2.6	46.2	2.6	0	0	22	0.56		0	0
golden cake mix	5	0	2	3	2	1.89	468			0.4	no name		5	1	0		39	160	3	1	0.2	0	260	32	1	18	1	0	0	2	4		410.256	7.7	2.6	0.5	0	666.7	82.1	2.6	46.2	2.6	0	0	22	0.56		0	0
golden cake mix	5	0	6	21	1	2.15	468			0.46	no name		5	1	0		39	160	3	1	0.2	0	260	32	1	18	1	0	0	2	4		410.256	7.7	2.6	0.5	0	666.7	82.1	2.6	46.2	2.6	0	0	22	0.56		0	0
chocolate chip cookie mix	5	0	5	15	1	3.49	496			0.7	compliments		5	1	0		41	170	4	2	0.3	0	170	32	1	20	2	0	0	0	6		414.634	9.8	4.9	0.7	0	414.6	78	2.4	48.8	4.9	0	0	0	0.84		0	0
coating mix	5	0	5	16	2	2.49	152			1.64	gold d'or		5	1	0		13	50	1	0.5	0	0	240	9	0	0	1	0	0	0	2		384.615	7.7	3.8	0	0	1846.2	69.2	0	0	7.7	0	0	0	0.28		0	0
angel food mix	5	0	3	24	1	4.59	430			1.07	Betty Crocker		5	0	0		36	130	0	0	0	0	300	31	0	22	2	0	0	6	0		361.111	0	0	0	0	833.3	86.1	0	61.1	5.6	0	0	66	0		0	0
angel food mix	5	0	3	19	1	4.59	430			1.07	Betty Crocker		5	0	0		36	130	0	0	0	0	300	31	0	22	2	0	0	6	0		361.111	0	0	0	0	833.3	86.1	0	61.1	5.6	0	0	66	0		0	0
angel food cake mix	5	0	5	15	1	4.99	430			1.16	Betty Crocker		5	0	0		36	130	0	0	0	0	300	31	0	22	2	0	0	6	0		361.111	0	0	0	0	833.3	86.1	0	61.1	5.6	0	0	66	0		0	0
angel food cake mix	5	0	1	3	2	4.99	430			1.16	Betty Crocker		5	0	0		36	130	0	0	0	0	300	31	0	22	2	0	0	6	0		361.111	0	0	0	0	833.3	86.1	0	61.1	5.6	0	0	66	0		0	0
Buttermilk pancake and waffle mix	5	0	1	3	2	6.49	454			1.43	Betty Crocker		5	0	0		24	80	0.3	0	0	0	240	19	1	1	1	0	0	2	0		333.333	1.3	0	0	0	1000	79.2	4.2	4.2	4.2	0	0	22	0		0	0
chocolate cake mix	5	0	5	5	1	2.39	515			0.46	Duncan hines		5	0	0		43	170	4.5	1.5	0.4	0	470	31	2	19	2	0	0	6	20		395.349	10.5	3.5	0.9	0	1093	72.1	4.7	44.2	4.7	0	0	66	2.8		0	0
chocolate cake mix	5	0	1	3	2	2.89	515			0.56	Duncan hines		5	0	0		43	170	4.5	1.5	0.4	0	470	31	2	19	2	0	0	6	20		395.349	10.5	3.5	0.9	0	1093	72.1	4.7	44.2	4.7	0	0	66	2.8		0	0
bread and roll mix	5	0	3	19	1	4.19	1360			0.31	robin hood		5	0	0		38	140	1.5	0.5	0	0	220	26	1	1	4	0	2	0	10		368.421	3.9	1.3	0	0	578.9	68.4	2.6	2.6	10.5	0	1.2	0	1.4		0	3.15789
golden cake mix	5	0	5	5	1	2.39	515			0.46	Duncan Hines		5	0	0		43	170	3.5	1	0.3	0	270	34	0	19	1	0	0	8	15		395.349	8.1	2.3	0.7	0	627.9	79.1	0	44.2	2.3	0	0	88	2.1		0	0
Chocolate fudge cake mix	5	0	2	9	2	3.29	515			0.64	Duncan Hines		5	0	0		43	170	4.5	1.5	0.4	0	470	31	2	19	2	0	0	6	20		395.349	10.5	3.5	0.9	0	1093	72.1	4.7	44.2	4.7	0	0	66	2.8		0	0
golden yellow cake mix	5	0	5	16	2	2.49	515			0.48	Duncan Hines		5	0	0		43	170	3.5	1	0.3	0	270	34	0	19	1	0	0	8	15		395.349	8.1	2.3	0.7	0	627.9	79.1	0	44.2	2.3	0	0	88	2.1		0	0
golden yellow cake mix	5	0	4	2	1	2.49	515			0.48	Duncan Hines		5	0	0		43	170	3.5	1	0.3	0	270	34	0	19	1	0	0	8	15		395.349	8.1	2.3	0.7	0	627.9	79.1	0	44.2	2.3	0	0	88	2.1		0	0
vanilla cake mix	5	0	3	17	1	2.69	515			0.52	duncan hines		5	0	0		43	170	4	1	0	0	270	34	0	19	1	0	0	4	15		395.349	9.3	2.3	0	0	627.9	79.1	0	44.2	2.3	0	0	44	2.1		0	0
bread and roll mix	5	0	2	6	2	4.79	1360			0.35	Robin Hood		5	0	0		38	140	1.5	0.5	0	0	220	26	1	1	4	0	2	0	10		368.421	3.9	1.3	0	0	578.9	68.4	2.6	2.6	10.5	0	1.2	0	1.4		0	3.15789
bread and roll mix	5	0	2	3	2	4.79	1360			0.35	Robin Hood		5	0	0		38	140	1.5	0.5	0	0	220	26	1	1	4	0	2	0	10		368.421	3.9	1.3	0	0	578.9	68.4	2.6	2.6	10.5	0	1.2	0	1.4		0	3.15789
bread/roll mix	5	0	5	16	2	4.79	1360			0.35	topsoil		5	0	0		35	130	1	0	0	0	250	25	1	2	4	0	0	0	10		371.429	2.9	0	0	0	714.3	71.4	2.9	5.7	11.4	0	0	0	1.4		0	0
Bread and roll mix	5	0	2	9	2	4.99	1360			0.37	Robin Hood		5	0	0		38	140	1.5	0.5	0	0	220	26	1	1	4	0	2	0	10		368.421	3.9	1.3	0	0	578.9	68.4	2.6	2.6	10.5	0	1.2	0	1.4		0	3.15789
bread and roll mix	5	0	1	3	2	4.99	1360			0.37	Robin Hood		5	0	0		38	140	1.5	0.5	0	0	220	26	1	1	4	0	2	0	10		368.421	3.9	1.3	0	0	578.9	68.4	2.6	2.6	10.5	0	1.2	0	1.4		0	3.15789
chocolate cake mix	5	0	2	6	2	2.39	432			0.55	Betty Crocker		5	0	0		43	160	1.5	1	0	0	360	35	1	18	2	0	0	8	15		372.093	3.5	2.3	0	0	837.2	81.4	2.3	41.9	4.7	0	0	88	2.1		0	0
chocolate cake mix	5	0	2	3	2	2.39	432			0.55	Betty Crocker		5	0	0		43	160	1.5	1	0	0	360	35	1	18	2	0	0	8	15		372.093	3.5	2.3	0	0	837.2	81.4	2.3	41.9	4.7	0	0	88	2.1		0	0
white cake mix	5	0	3	19	1	2.89	515			0.56	Duncan Hines		5	0	0		43	170	4	1	0	0	270	34	0	19	1	0	0	4	15		395.349	9.3	2.3	0	0	627.9	79.1	0	44.2	2.3	0	0	44	2.1		0	0
white cake mix	5	0	3	18	1	2.89	515			0.56	duncan hines		5	0	0		43	170	4	1	0	0	270	34	0	19	1	0	0	4	15		395.349	9.3	2.3	0	0	627.9	79.1	0	44.2	2.3	0	0	44	2.1		0	0
golden yellow cake mix	5	0	5	15	1	2.89	515			0.56	duncan hines		5	0	0		43	170	3.5	1	0.3	0	270	34	0	19	1	0	0	8	15		395.349	8.1	2.3	0.7	0	627.9	79.1	0	44.2	2.3	0	0	88	2.1		0	0
golden cake mix	5	0	1	3	2	2.89	515			0.56	Duncan Hines		5	0	0		43	170	3.5	1	0.3	0	270	34	0	19	1	0	0	8	15		395.349	8.1	2.3	0.7	0	627.9	79.1	0	44.2	2.3	0	0	88	2.1		0	0
white cake mix	5	0	1	3	2	2.89	515			0.56	Duncan Hines		5	0	0		43	170	4	1	0	0	270	34	0	19	1	0	0	4	15		395.349	9.3	2.3	0	0	627.9	79.1	0	44.2	2.3	0	0	44	2.1		0	0
devils food chocolate cake mix	5	0	1	3	2	2.89	515			0.56	Betty Crocker		5	0	0		43	160	1.5	1	0	0	360	35	1	18	2	0	0	8	15		372.093	3.5	2.3	0	0	837.2	81.4	2.3	41.9	4.7	0	0	88	2.1		0	0
Bisquik	5	0	3	22	1	3.99	1000			0.4	Betty Crocker		5	0	0		58	180	1	0.5	0	5	630	35	4	3	8	0	0	15	10		310.345	1.7	0.9	0	8.6	1086.2	60.3	6.9	5.2	13.8	0	0	165	1.4		0	0
Bisquik	5	0	3	22	1	3.99	1000			0.4	Betty Crocker		5	0	0		58	180	1	0.5	0	5	630	35	4	3	8	0	0	15	10		310.345	1.7	0.9	0	8.6	1086.2	60.3	6.9	5.2	13.8	0	0	165	1.4		0	0
Bisquik	5	0	5	5	1	3.99	1000			0.4	Betty Crocker		5	0	0		58	180	1	0.5	0	5	630	35	4	3	8	0	0	15	10		310.345	1.7	0.9	0	8.6	1086.2	60.3	6.9	5.2	13.8	0	0	165	1.4		0	0
bisquick baking mix	5	0	5	5	1	3.99	1000			0.4	Betty Crocker		5	0	0		40	160	4	1	1.5	0	410	27	1	3	2	0	0	4	10		400	10	2.5	3.8	0	1025	67.5	2.5	7.5	5	0	0	44	1.4		0	0
devils food chocolate cake mix	5	0	5	5	1	2.59	432			0.6	Betty Crocker		5	0	0		43	160	1.5	1	0	0	360	35	1	18	2	0	0	8	15		372.093	3.5	2.3	0	0	837.2	81.4	2.3	41.9	4.7	0	0	88	2.1		0	0
devils food chocolate cake mix	5	0	5	16	2	2.69	432			0.62	Betty Crocker		5	0	0		43	160	1.5	1	0	0	360	35	1	18	2	0	0	8	15		372.093	3.5	2.3	0	0	837.2	81.4	2.3	41.9	4.7	0	0	88	2.1		0	0
bread and roll mix	5	0	3	18	1	5.79	1360			0.43	Robin Hood		5	0	0		38	140	1.5	0.5	0	0	220	26	1	1	4	0	2	0	10		368.421	3.9	1.3	0	0	578.9	68.4	2.6	2.6	10.5	0	1.2	0	1.4		0	3.15789
pancake mix	5	0	5	16	2	4.49	1000			0.45	betty crocker		5	0	0		40	150	3	0.5	0.4	0	380	28	1	2	3	0	0	4	10		375	7.5	1.3	1	0	950	70	2.5	5	7.5	0	0	44	1.4		0	0
devils food chocolate cake mix	5	0	6	25	1	2.99	432			0.69	Betty Crocker		5	0	0		43	160	1.5	1	0	0	360	35	1	18	2	0	0	8	15		372.093	3.5	2.3	0	0	837.2	81.4	2.3	41.9	4.7	0	0	88	2.1		0	0
devils food chocolate cake mix	5	0	4	2	1	2.99	432			0.69	Betty Crocker		5	0	0		43	160	1.5	1	0	0	360	35	1	18	2	0	0	8	15		372.093	3.5	2.3	0	0	837.2	81.4	2.3	41.9	4.7	0	0	88	2.1		0	0
Bisquik	5	0	1	3	2	4.69	1000			0.47	Betty Crocker		5	0	0		58	180	1	0.5	0	5	630	35	4	3	8	0	0	15	10		310.345	1.7	0.9	0	8.6	1086.2	60.3	6.9	5.2	13.8	0	0	165	1.4		0	0
bisquick baking mix	5	0	1	3	2	4.69	1000			0.47	Betty Crocker		5	0	0		40	160	4	1	1.5	0	410	27	1	3	2	0	0	4	10		400	10	2.5	3.8	0	1025	67.5	2.5	7.5	5	0	0	44	1.4		0	0
pancake mix	5	0	2	6	2	3.49	905			0.39	Aunt Jemima		5	0	0		38	130	0.5	0.1	0	0	450	27	1	5	3	0	0	15	8		342.105	1.3	0.3	0	0	1184.2	71.1	2.6	13.2	7.9	0	0	165	1.12		0	0
pancake mix	5	0	2	3	2	3.49	905			0.39	Aunt Jemima		5	0	0		38	130	0.5	0.1	0	0	450	27	1	5	3	0	0	15	8		342.105	1.3	0.3	0	0	1184.2	71.1	2.6	13.2	7.9	0	0	165	1.12		0	0
bisquick mix	5	0	3	17	1	4.99	1000			0.5	Bisquick		5	0	0		40	160	4	1	1.5	0	410	27	1	3	2	0	0	4	10		400	10	2.5	3.8	0	1025	67.5	2.5	7.5	5	0	0	44	1.4		0	0
Bisquick	5	0	2	9	2	4.99	1000			0.5	Betty Crocker		5	0	0		40	160	4	1	1.5	0	410	27	1	3	2	0	0	4	10		400	10	2.5	3.8	0	1025	67.5	2.5	7.5	5	0	0	44	1.4		0	0
biscuit mix	5	0	3	23	1	4.99	1000			0.5	bisquick		5	0	0		40	150	3	0.5	0.4	0	380	28	1	2	3	0	0	4	10		375	7.5	1.3	1	0	950	70	2.5	5	7.5	0	0	44	1.4		0	0
bread mix	5	0	3	23	1	4.99	1000			0.5	bisquick		5	0	0		40	150	3	0.5	0.4	0	380	28	1	2	3	0	0	4	10		375	7.5	1.3	1	0	950	70	2.5	5	7.5	0	0	44	1.4		0	0
biscuit mix	5	0	3	17	1	4.99	1000			0.5	bisquick		5	0	0		40	150	3	0.5	0.4	0	380	28	1	2	3	0	0	4	10		375	7.5	1.3	1	0	950	70	2.5	5	7.5	0	0	44	1.4		0	0
bisquick mix	5	0	3	17	1	4.99	1000			0.5	bisquick		5	0	0		40	150	3	0.5	0.4	0	380	28	1	2	3	0	0	4	10		375	7.5	1.3	1	0	950	70	2.5	5	7.5	0	0	44	1.4		0	0
chocolate chip cookie mix	5	0	1	3	2	3.79	900			0.42	Quaker		5	0	0		30	140	5	2	0	0	130	22	1	13	1	0	0	2	8		466.667	16.7	6.7	0	0	433.3	73.3	3.3	43.3	3.3	0	0	22	1.12		0	0
oatmeal muffin mix	5	0	1	3	2	2.89	900			0.32	Quaker		5	0	0		38	160	4	1	0	0	190	28	1	14	2	0	0	2	6		421.053	10.5	2.6	0	0	500	73.7	2.6	36.8	5.3	0	0	22	0.84		0	0
bisquick	5	0	3	22	1	5.39	1000			0.54	Betty Crocker		5	0	0		40	160	4	1	1.5	0	410	27	1	3	2	0	0	4	10		400	10	2.5	3.8	0	1025	67.5	2.5	7.5	5	0	0	44	1.4		0	0
bisquick mix	5	0	3	20	1	5.39	1000			0.54	betty crocker		5	0	0		40	160	4	1	1.5	0	410	27	1	3	2	0	0	4	10		400	10	2.5	3.8	0	1025	67.5	2.5	7.5	5	0	0	44	1.4		0	0
bisquick mix	5	0	3	19	1	5.39	1000			0.54	betty crocker		5	0	0		40	160	4	1	1.5	0	410	27	1	3	2	0	0	4	10		400	10	2.5	3.8	0	1025	67.5	2.5	7.5	5	0	0	44	1.4		0	0
bisquick mix	5	0	3	19	1	5.39	1000			0.54	betty crocker		5	0	0		40	160	4	1	1.5	0	410	27	1	3	2	0	0	4	10		400	10	2.5	3.8	0	1025	67.5	2.5	7.5	5	0	0	44	1.4		0	0
pancake and waffle mix	5	0	5	5	1	3.99	737			0.54	Bob's Red Mill		5	0	0		58	180	1	0.5	0	5	630	35	4	3	8	0	0	15	10		310.345	1.7	0.9	0	8.6	1086.2	60.3	6.9	5.2	13.8	0	0	165	1.4		0	0
pancake mix	5	0	6	21	1	4.09	905			0.45	Aunt Jemima		5	0	0		38	130	0.5	0.1	0	0	440	27	1	4	3	0	0	15	8		342.105	1.3	0.3	0	0	1157.9	71.1	2.6	10.5	7.9	0	0	165	1.12		0	0
pancake mix	5	0	3	4	1	4.09	905			0.45	Aunt Jemima		5	0	0		38	130	0.5	0.1	0	0	440	27	1	4	3	0	0	15	8		342.105	1.3	0.3	0	0	1157.9	71.1	2.6	10.5	7.9	0	0	165	1.12		0	0
bread and roll mix	5	0	3	22	1	5.79	1000			0.58	robin hood		5	0	0		38	140	1.5	0.5	0	0	220	26	1	1	4	0	2	0	10		368.421	3.9	1.3	0	0	578.9	68.4	2.6	2.6	10.5	0	1.2	0	1.4		0	3.15789
bread and roll mix	5	0	3	22	1	5.79	1000			0.58	robin hood		5	0	0		38	140	1.5	0.5	0	0	220	26	1	1	4	0	2	0	10		368.421	3.9	1.3	0	0	578.9	68.4	2.6	2.6	10.5	0	1.2	0	1.4		0	3.15789
bread and roll mix	5	0	3	19	1	5.79	1000			0.58	robin hood		5	0	0		38	140	1.5	0.5	0	0	220	26	1	1	4	0	2	0	10		368.421	3.9	1.3	0	0	578.9	68.4	2.6	2.6	10.5	0	1.2	0	1.4		0	3.15789
bread and roll mix	5	0	3	19	1	5.79	1000			0.58	robin hood		5	0	0		38	140	1.5	0.5	0	0	220	26	1	1	4	0	2	0	10		368.421	3.9	1.3	0	0	578.9	68.4	2.6	2.6	10.5	0	1.2	0	1.4		0	3.15789
chocolate cake mix	5	0	1	3	2	2.69	432			0.62	Betty Crocker		5	0	0		43	160	1.5	1	0	0	380	35	1	18	2	0	0	8	10		372.093	3.5	2.3	0	0	883.7	81.4	2.3	41.9	4.7	0	0	88	1.4		0	0
chocolate fudge cake mix	5	0	1	3	2	2.69	432			0.62	Betty Crocker		5	0	0		43	160	1.5	1	0	0	380	35	1	18	2	0	0	8	10		372.093	3.5	2.3	0	0	883.7	81.4	2.3	41.9	4.7	0	0	88	1.4		0	0
banana muffin mix	5	0	1	3	2	4.49	900			0.5	Quaker		5	0	0		38	140	1.5	0.5	0	0	240	29	1	14	3	0	0	2	8		368.421	3.9	1.3	0	0	631.6	76.3	2.6	36.8	7.9	0	0	22	1.12		0	0
pancake mix	5	0	3	23	1	4.59	905			0.51	Aunt Jemima		5	0	0		38	130	0.5	0.1	0	0	450	27	1	5	3	0	0	15	8		342.105	1.3	0.3	0	0	1184.2	71.1	2.6	13.2	7.9	0	0	165	1.12		0	0
pancake mix	5	0	3	19	1	4.59	905			0.51	Aunt Jemima		5	0	0		38	130	0.5	0.1	0	0	450	27	1	5	3	0	0	15	8		342.105	1.3	0.3	0	0	1184.2	71.1	2.6	13.2	7.9	0	0	165	1.12		0	0
pancake mix	5	0	3	19	1	4.59	905			0.51	Aunt Jemima		5	0	0		38	130	0.5	0.1	0	0	450	27	1	5	3	0	0	15	8		342.105	1.3	0.3	0	0	1184.2	71.1	2.6	13.2	7.9	0	0	165	1.12		0	0
pancake mix	5	0	3	18	1	4.59	905			0.51	Aunt Jemima		5	0	0		38	130	0.5	0.1	0	0	450	27	1	5	3	0	0	15	8		342.105	1.3	0.3	0	0	1184.2	71.1	2.6	13.2	7.9	0	0	165	1.12		0	0
pancake mix	5	0	3	18	1	4.59	905			0.51	Aunt Jemima		5	0	0		38	130	0.5	0.1	0	0	450	27	1	5	3	0	0	15	8		342.105	1.3	0.3	0	0	1184.2	71.1	2.6	13.2	7.9	0	0	165	1.12		0	0
Chocolate chip cookie mix	5	0	2	9	2	4.79	900			0.53	Quaker		5	0	0		30	140	5	2	0	0	130	22	1	13	1	0	0	2	8		466.667	16.7	6.7	0	0	433.3	73.3	3.3	43.3	3.3	0	0	22	1.12		0	0
lemon cake mix	5	0	3	19	1	1.99	468			0.43	gold d'or		5	0	0		39	160	3	1	0	0	250	30	0	16	1	0	0	4	6		410.256	7.7	2.6	0	0	641	76.9	0	41	2.6	0	0	44	0.84		0	0
Chocolate chip cookie mix	5	0	5	16	2	5.19	900			0.58	Quaker		5	0	0		30	140	5	2	0	0	130	22	1	13	1	0	0	2	8		466.667	16.7	6.7	0	0	433.3	73.3	3.3	43.3	3.3	0	0	22	1.12		0	0
chocolate chip cookie mix	5	0	3	23	1	5.39	900			0.6	quaker		5	0	0		30	140	5	2	0	0	130	22	1	13	1	0	0	2	8		466.667	16.7	6.7	0	0	433.3	73.3	3.3	43.3	3.3	0	0	22	1.12		0	0
chocolate chip cookie mix	5	0	3	19	1	5.39	900			0.6	quaker		5	0	0		30	140	5	2	0	0	130	22	1	13	1	0	0	2	8		466.667	16.7	6.7	0	0	433.3	73.3	3.3	43.3	3.3	0	0	22	1.12		0	0
chocolate chip cookie mix	5	0	3	17	1	5.39	900			0.6	quaker		5	0	0		30	140	5	2	0	0	130	22	1	13	1	0	0	2	8		466.667	16.7	6.7	0	0	433.3	73.3	3.3	43.3	3.3	0	0	22	1.12		0	0
cinnamon bread mix	5	0	5	5	1	2.99	462			0.65	Robin Hood		5	0	0		35	140	3	1	0	0	150	29	1	16	1	0	0	2	8		400	8.6	2.9	0	0	428.6	82.9	2.9	45.7	2.9	0	0	22	1.12		0	0
muffin mix	5	0	1	3	2	4.49	900			0.5	Quaker		5	0	0		38	160	4	0.5	0	0	250	27	3	12	3	0	0	4	6		421.053	10.5	1.3	0	0	657.9	71.1	7.9	31.6	7.9	0	0	44	0.84		0	0
blueberry muffin mix	5	0	5	16	2	4.49	900			0.5	Quaker		5	0	0		38	150	4	1	0	0	290	27	1	14	2	0	0	2	6		394.737	10.5	2.6	0	0	763.2	71.1	2.6	36.8	5.3	0	0	22	0.84		0	0
White cake mix	5	0	2	9	2	2.39	461			0.52	Betty Crocker		5	0	0		46	170	1.5	1	0.2	0	320	37	1	19	2	0	0	10	6		369.565	3.3	2.2	0.4	0	695.7	80.4	2.2	41.3	4.3	0	0	110	0.84		0	0
Oatmeal muffin mix	5	0	2	9	2	4.79	900			0.53	Quaker		5	0	0		38	160	4	1	0	0	190	28	1	14	2	0	0	2	6		421.053	10.5	2.6	0	0	500	73.7	2.6	36.8	5.3	0	0	22	0.84		0	0
pizza crust mix	5	0	2	6	2	1.49	165			0.9	Gattuso		5	0	0		40	140	1.5	0.5	0	0	330	28	1	1	4	0	4	5	10		350	3.8	1.3	0	0	825	70	2.5	2.5	10	0	2.4	55	1.4		0	6
pizza crust mix	5	0	2	3	2	1.49	165			0.9	Gattuso		5	0	0		40	140	1.5	0.5	0	0	330	28	1	1	4	0	4	5	10		350	3.8	1.3	0	0	825	70	2.5	2.5	10	0	2.4	55	1.4		0	6
pizza crust mix	5	0	1	3	2	1.49	165			0.9	Gattuso		5	0	0		40	140	1.5	0.5	0	0	330	28	1	1	4	0	4	5	10		350	3.8	1.3	0	0	825	70	2.5	2.5	10	0	2.4	55	1.4		0	6
brownie mix	5	0	3	4	1	3.99	440			0.91	Betty Crocker		5	0	0		29	120	1.5	0.5	0.4	0	100	25	1	17	1	0	0	0	10		413.793	5.2	1.7	1.4	0	344.8	86.2	3.4	58.6	3.4	0	0	0	1.4		0	0
Chocolate chip quick bread	5	0	3	4	1	3.39	462			0.73	Robin-Hood		5	0	0		35	140	3.5	1.5	0	0	140	27	1	15	1	0	0	2	8		400	10	4.3	0	0	400	77.1	2.9	42.9	2.9	0	0	22	1.12		0	0
quick bread mix	5	0	1	3	2	3.29	442			0.74	Robin Hood		5	0	0		34	130	2.5	0.5	0	0	150	26	1	12	2	0	0	2	8		382.353	7.4	1.5	0	0	441.2	76.5	2.9	35.3	5.9	0	0	22	1.12		0	0
muffin mix	5	0	3	19	1	5.19	900			0.58	quaker		5	0	0		38	160	4	0.5	0	0	250	27	3	12	3	0	0	4	6		421.053	10.5	1.3	0	0	657.9	71.1	7.9	31.6	7.9	0	0	44	0.84		0	0
oatmeal muffin mix	5	0	5	16	2	5.19	900			0.58	Quaker		5	0	0		38	160	4	1	0	0	190	28	1	14	2	0	0	2	6		421.053	10.5	2.6	0	0	500	73.7	2.6	36.8	5.3	0	0	22	0.84		0	0
pizza crust mix	5	0	5	5	1	1.59	165			0.96	Gattuso		5	0	0		40	140	1.5	0.5	0	0	330	28	1	1	4	0	4	2	10		350	3.8	1.3	0	0	825	70	2.5	2.5	10	0	2.4	22	1.4		0	6
brownie mix	5	0	3	24	1	4.39	550			0.8	Betty crocker		5	0	0		37	140	2	0.5	0.2	0	125	30	1	20	1	0	0	0	8		378.378	5.4	1.4	0.5	0	337.8	81.1	2.7	54.1	2.7	0	0	0	1.12		0	0
brownie mix	5	0	3	18	1	4.39	550			0.8	Betty crocker		5	0	0		37	140	2	0.5	0.2	0	125	30	1	20	1	0	0	0	8		378.378	5.4	1.4	0.5	0	337.8	81.1	2.7	54.1	2.7	0	0	0	1.12		0	0
muffin mix	5	0	3	23	1	5.39	900			0.6	quaker		5	0	0		38	160	4	0.5	0	0	250	27	3	12	3	0	0	4	6		421.053	10.5	1.3	0	0	657.9	71.1	7.9	31.6	7.9	0	0	44	0.84		0	0
muffin mix	5	0	3	17	1	5.39	900			0.6	quaker		5	0	0		38	160	4	0.5	0	0	250	27	3	12	3	0	0	4	6		421.053	10.5	1.3	0	0	657.9	71.1	7.9	31.6	7.9	0	0	44	0.84		0	0
cinnamon bread mix	5	0	1	3	2	3.69	462			0.8	Robin Hood		5	0	0		35	140	3	1	0	0	150	29	1	16	1	0	0	2	8		400	8.6	2.9	0	0	428.6	82.9	2.9	45.7	2.9	0	0	22	1.12		0	0
oatmeal cookie mix	5	0	1	3	2	3.99	496			0.8	Betty Crocker		5	0	0		41	160	1.5	0.4	0.3	0	160	33	1	16	2	0	0	0	8		390.244	3.7	1	0.7	0	390.2	80.5	2.4	39	4.9	0	0	0	1.12		0	0
brownie mix	5	0	1	3	2	4.49	440			1.02	betty crocker		5	0	0		29	120	1.5	0.5	0.4	0	100	25	1	17	1	0	0	0	10		413.793	5.2	1.7	1.4	0	344.8	86.2	3.4	58.6	3.4	0	0	0	1.4		0	0
golden cake mix	5	0	5	16	2	2.69	432			0.62	Betty Crocker		5	0	0		43	160	1	0.5	0	0	310	36	1	19	1	0	0	8	6		372.093	2.3	1.2	0	0	720.9	83.7	2.3	44.2	2.3	0	0	88	0.84		0	0
golden cake mix	5	0	1	3	2	2.69	432			0.62	Betty Crocker		5	0	0		43	160	1	0.5	0	0	310	36	1	19	1	0	0	8	6		372.093	2.3	1.2	0	0	720.9	83.7	2.3	44.2	2.3	0	0	88	0.84		0	0
vanilla cake mix	5	0	1	3	2	2.69	432			0.62	Betty Crocker		5	0	0		43	160	1	0.5	0	0	310	36	1	19	1	0	0	8	6		372.093	2.3	1.2	0	0	720.9	83.7	2.3	44.2	2.3	0	0	88	0.84		0	0
chocolate chip cookie mix	5	0	6	21	1	4.2	900			0.47	Quaker		5	0	0		30	140	2	0	0	130	22	1	13	1	0	0	2	8	4		466.667	6.7	0	0	433.3	73.3	3.3	43.3	3.3	0	0	1.2	88	0.56		0	4
chocolate chip cookie mix	5	0	5	5	1	3.49	498			0.7	Betty Crocker		5	0	0		41	170	4	2	0.3	0	170	32	1	20	2	0	0	0	6		414.634	9.8	4.9	0.7	0	414.6	78	2.4	48.8	4.9	0	0	0	0.84		0	0
Peanut butter cookie mix	5	0	5	5	1	3.49	496			0.7	Betty Crocker		5	0	0		41	180	5	1	0.5	0	220	29	1	17	3	0	0	0	6		439.024	12.2	2.4	1.2	0	536.6	70.7	2.4	41.5	7.3	0	0	0	0.84		0	0
bread mix	5	0	3	18	1	3.79	396			0.96	robin hood		5	0	0		34	130	2.5	0.5	0	0	150	26	1	12	2	0	0	2	8		382.353	7.4	1.5	0	0	441.2	76.5	2.9	35.3	5.9	0	0	22	1.12		0	0
quick bread mix	5	0	3	17	1	3.79	396			0.96	robin hood		5	0	0		34	130	2.5	0.5	0	0	150	26	1	12	2	0	0	2	8		382.353	7.4	1.5	0	0	441.2	76.5	2.9	35.3	5.9	0	0	22	1.12		0	0
quick bread mix	5	0	3	17	1	3.79	396			0.96	robin hood		5	0	0		34	130	2.5	0.5	0	0	150	26	1	12	2	0	0	2	8		382.353	7.4	1.5	0	0	441.2	76.5	2.9	35.3	5.9	0	0	22	1.12		0	0
pizza crust mix	5	0	1	3	2	1.99	165			1.21	Gattuso		5	0	0		40	140	1.5	0.5	0	0	330	28	1	1	4	0	4	2	10		350	3.8	1.3	0	0	825	70	2.5	2.5	10	0	2.4	22	1.4		0	6
whole grain bread mix	5	0	3	18	1	6.99	566			1.23	Bob's Red Mill		5	0	0		35	140	3.5	0	0	0	170	23	4	3	4	0	0	2	10		400	10	0	0	0	485.7	65.7	11.4	8.6	11.4	0	0	22	1.4		0	0
lemon poppy seed loaf mix	5	0	2	3	2	3.29	442			0.74	Robin Hood		5	0	0		30	110	1	0.2	0	0	180	25	1	12	2	0	0	0	6		366.667	3.3	0.7	0	0	600	83.3	3.3	40	6.7	0	0	0	0.84		0	0
brownie mix	5	0	3	23	1	4.39	440			1	Betty Crocker		5	0	0		29	120	2	1	0	0	85	24	1	16	1	0	0	0	8		413.793	6.9	3.4	0	0	293.1	82.8	3.4	55.2	3.4	0	0	0	1.12		0	0
brownie mix	5	0	3	19	1	4.39	440			1	Betty Crocker		5	0	0		29	120	2	1	0	0	85	24	1	16	1	0	0	0	8		413.793	6.9	3.4	0	0	293.1	82.8	3.4	55.2	3.4	0	0	0	1.12		0	0
banana bread mix	5	0	5	5	1	2.99	396			0.76	Robin Hood		5	0	0		30	110	1	0.2	0	0	180	25	1	12	2	0	0	0	6		366.667	3.3	0.7	0	0	600	83.3	3.3	40	6.7	0	0	0	0.84		0	0
chocolate chip cookie mix	5	0	1	3	2	3.99	498			0.8	Betty Crocker		5	0	0		41	170	4	2	0.3	0	170	32	1	20	2	0	0	0	6		414.634	9.8	4.9	0.7	0	414.6	78	2.4	48.8	4.9	0	0	0	0.84		0	0
Peanut butter cookie mix	5	0	1	3	2	3.99	496			0.8	Betty Crocker		5	0	0		41	180	5	1	0.5	0	220	29	1	17	3	0	0	0	6		439.024	12.2	2.4	1.2	0	536.6	70.7	2.4	41.5	7.3	0	0	0	0.84		0	0
chocolate chip cookie mix	5	0	1	3	2	3.99	496			0.8	Betty Crocker		5	0	0		41	170	4	2	0.3	0	170	32	1	20	2	0	0	0	6		414.634	9.8	4.9	0.7	0	414.6	78	2.4	48.8	4.9	0	0	0	0.84		0	0
sugar cookie mix	5	0	1	3	2	3.99	496			0.8	betty crocker		5	0	0		41	170	3.5	1	1	0	105	32	1	18	2	0	0	0	6		414.634	8.5	2.4	2.4	0	256.1	78	2.4	43.9	4.9	0	0	0	0.84		0	0
bread dough mix	5	0	3	4	1	6.49	480			1.35	Valley Kitchen		5	0	0		30	120	4	0.4	0	0	90	20	4	2	4	0	0	2	10		400	13.3	1.3	0	0	300	66.7	13.3	6.7	13.3	0	0	22	1.4		0	0
banana bread mix	5	0	1	3	2	3.29	396			0.83	Robin Hood		5	0	0		30	110	1	0.2	0	0	180	25	1	12	2	0	0	0	6		366.667	3.3	0.7	0	0	600	83.3	3.3	40	6.7	0	0	0	0.84		0	0
banana quick bread mix	5	0	1	3	2	3.29	396			0.83	Robin Hood		5	0	0		30	110	1	0.2	0	0	180	25	1	12	2	0	0	0	6		366.667	3.3	0.7	0	0	600	83.3	3.3	40	6.7	0	0	0	0.84		0	0
pizza crust mix	5	0	3	22	1	2.29	165			1.39	gattuso		5	0	0		40	140	1.5	0.5	0	0	330	28	1	1	4	0	4	2	10		350	3.8	1.3	0	0	825	70	2.5	2.5	10	0	2.4	22	1.4		0	6
pizza crust mix	5	0	3	19	1	2.29	165			1.39	gattuso		5	0	0		40	140	1.5	0.5	0	0	330	28	1	1	4	0	4	2	10		350	3.8	1.3	0	0	825	70	2.5	2.5	10	0	2.4	22	1.4		0	6
pizza mix	5	0	3	18	1	2.29	165			1.39	gattuso		5	0	0		40	140	1.5	0.5	0	0	330	28	1	1	4	0	4	2	10		350	3.8	1.3	0	0	825	70	2.5	2.5	10	0	2.4	22	1.4		0	6
Quickbread banana	5	0	2	9	2	3.49	396			0.88	Robin Hood		5	0	0		30	110	1	0.2	0	0	180	25	1	12	2	0	0	0	6		366.667	3.3	0.7	0	0	600	83.3	3.3	40	6.7	0	0	0	0.84		0	0
chocolate chip cookie mix	5	0	3	19	1	4.59	496			0.93	Betty Crocker		5	0	0		41	170	4	2	0.3	0	170	32	1	20	2	0	0	0	6		414.634	9.8	4.9	0.7	0	414.6	78	2.4	48.8	4.9	0	0	0	0.84		0	0
chocolate chip cookie mix	5	0	3	19	1	4.59	496			0.93	Betty Crocker		5	0	0		41	170	4	2	0.3	0	170	32	1	20	2	0	0	0	6		414.634	9.8	4.9	0.7	0	414.6	78	2.4	48.8	4.9	0	0	0	0.84		0	0
brownie mix	5	0	2	6	2	3.29	450			0.73	Duncan Hines		5	0	0		28	120	3	1	1	0	65	23	1	16	1	0	0	0	4		428.571	10.7	3.6	3.6	0	232.1	82.1	3.6	57.1	3.6	0	0	0	0.56		0	0
brownie mix	5	0	2	3	2	3.29	450			0.73	Duncan Hines		5	0	0		28	120	3	1	1	0	65	23	1	16	1	0	0	0	4		428.571	10.7	3.6	3.6	0	232.1	82.1	3.6	57.1	3.6	0	0	0	0.56		0	0
pie crust mix	5	0	5	16	2	1.99	260			0.77	sheriff dr. oetker		5	0	0		16	80	4	2.5	0.1	0	100	9	0	0	1	0	6	0	4		500	25	15.6	0.6	0	625	56.3	0	0	6.3	0	3.6	0	0.56		0	22.5
chocolate chip cookie mix	5	0	3	4	1	3.99	496			0.8	Betty Crocker		5	0	0		41	170	4	2	0.3	0	170	32	1	20	2	0	0	0	4		414.634	9.8	4.9	0.7	0	414.6	78	2.4	48.8	4.9	0	0	0	0.56		0	0
Blueberry Muffin mix	5	0	3	4	1	1.89	184			1.03	Betty Crocker		5	0	0		31	120	2.5	1	0.5	0	210	23	0	12	1	0	0	0	4		387.097	8.1	3.2	1.6	0	677.4	74.2	0	38.7	3.2	0	0	0	0.56		0	0
Fish Fry	5	0	5	5	1	2.59	284			0.91	Club House		5	0	0		15	50	0	0	0	0	410	11	0	0	1	0	0	0	2		333.333	0	0	0	0	2733.3	73.3	0	0	6.7	0	0	0	0.28		0	0
chocolate chip cookie mix	5	0	3	18	1	2.29	226			1.01	Added touch		5	0	0		25	100	1.5	1	0	0	100	19	1	13	3	0	0	0	2		400	6	4	0	0	400	76	4	52	12	0	0	0	0.28		0	0
cookie mix	5	0	3	18	1	2.29	226			1.01	Added touch		5	0	0		25	100	1.5	1	0	0	100	19	1	13	3	0	0	0	2		400	6	4	0	0	400	76	4	52	12	0	0	0	0.28		0	0
chocolate chip cookie mix	5	0	2	6	2	3.99	900			0.44	Quaker		5	0	0		30	140	2	0	0	130	22	1	13	1	0	0	2	8			466.667	6.7	0	0	433.3	73.3	3.3	43.3	3.3	0	0	1.2	88			0	4
chocolate chip cookie mix	5	0	2	3	2	3.99	900			0.44	Quaker		5	0	0		30	140	2	0	0	130	22	1	13	1	0	0	2	8			466.667	6.7	0	0	433.3	73.3	3.3	43.3	3.3	0	0	1.2	88			0	4
buttermilk pancake mix	5	0	6	25	1	3.99	905			0.44	Aunt Jemima		5	0	0		24	80	0.3	0	0	0	240	19	1	1	1	0	0	2			333.333	1.3	0	0	0	1000	79.2	4.2	4.2	4.2	0	0	22			0	0
buttermilk pancake mix	5	0	1	3	2	3.99	905			0.44	Aunt Jemima		5	0	0		24	80	0.3	0	0	0	240	19	1	1	1	0	0	2			333.333	1.3	0	0	0	1000	79.2	4.2	4.2	4.2	0	0	22			0	0
apple walnut coconut oats	6	1	1	3	2	4.99	570			0.88	Love grown foods	48	6	0	0		55	240	10	2	0	0	60	34	5	11	5	0	0	2	10		436.364	18.2	3.6	0	0	109.1	61.8	9.1	20	9.1	0	0	22	1.4		0	0
Breakfast cereal	6	1	2	9	2	10.99	225			4.88	Holy Crap	129	6	0	0		28	130	6	0.5	0	0	1	13	6	4	5	0	0	8	20		464.286	21.4	1.8	0	0	3.6	46.4	21.4	14.3	17.9	0	0	88	2.8		0	0
Breakfast cereal	6	1	2	9	2	10.99	225			4.88	Holy Crap	129	6	0	0		28	130	7	1	0	0	0	11	7	0	6	0	0	10	15		464.286	25	3.6	0	0	0	39.3	25	0	21.4	0	0	110	2.1		0	0
brown rice krispies	6	1	3	18	1	6.89	340			2.03	Kellogs	159	6	0	0		32	120	1	0	0	0	190	27	1	1	3	0	0	2	30	8	375	3.1	0	0	0	593.8	84.4	3.1	3.1	9.4	0	0	22	4.2	17.6	0	0
brown rice krispies	6	1	3	17	1	6.89	340			2.03	Kellogs	159	6	0	0		32	120	1	0	0	0	190	27	1	1	3	0	0	2	30	8	375	3.1	0	0	0	593.8	84.4	3.1	3.1	9.4	0	0	22	4.2	17.6	0	0
brown rice krispies	6	1	4	2	1	5.89	340			1.73	Kellogs	159	6	0	0		32	120	1	0	0	0	190	27	1	1	3	0	0	2	30		375	3.1	0	0	0	593.8	84.4	3.1	3.1	9.4	0	0	22	4.2		0	0
brown rice rice krispies	6	1	2	3	2	5.69	340			1.67	Kellogs	169	6	0	0		32	120	1	0	0	0	190	27	1	1	3	0	0	2	30	8	375	3.1	0	0	0	593.8	84.4	3.1	3.1	9.4	0	0	22	4.2	17.6	0	0
brown rice rice krispies	6	1	3	1	1	6.19	340			1.82	Kellogs	169	6	0	0		32	120	1	0	0	0	190	27	1	1	3	0	0	2	30	8	375	3.1	0	0	0	593.8	84.4	3.1	3.1	9.4	0	0	22	4.2	17.6	0	0
brown rice rice krispies	6	1	3	4	1	6.29	340			1.85	Kellogs	169	6	0	0		32	120	1	0	0	0	190	27	1	1	3	0	0	2	30	8	375	3.1	0	0	0	593.8	84.4	3.1	3.1	9.4	0	0	22	4.2	17.6	0	0
buckwheat hot cereal	6	1	3	19	1	7.79	510			1.53	Bob's Red Mill	180	6	0	0		41	140	1	0	0	0	0	30	2	0	5	0	0	4	10		341.463	2.4	0	0	0	0	73.2	4.9	0	12.2	0	0	44	1.4		0	0
buckwheat hot cereal	6	1	5	15	1	4.99	510			0.98	Bob's Red Mill	180	6	0	0		41	140	1	0	0	0	0	30	2	0	5	0	0	4	10		341.463	2.4	0	0	0	0	73.2	4.9	0	12.2	0	0	44	1.4		0	0
chcolate choco chimps	6	1	2	3	2	4.99	284			1.76	Natures Path Organics	213	6	0	0		30	110	1	0.3	0	0	90	26	2	9	2	0	0	0	6		366.667	3.3	1	0	0	300	86.7	6.7	30	6.7	0	0	0	0.84		0	0
Rice chex cereal	6	1	4	2	1	5.69	365			1.56	General Mills	236	6	0	0		28	110	0.5	0.1	0	0	260	24	0	2	2	0	0	10	30	8	392.857	1.8	0.4	0	0	928.6	85.7	0	7.1	7.1	0	0	110	4.2	17.6	0	0
Rice chex cereal	6	1	5	16	2	5.79	365			1.59	General Mills	236	6	0	0		28	110	0.5	0.1	0	0	260	24	0	2	2	0	0	10	30	8	392.857	1.8	0.4	0	0	928.6	85.7	0	7.1	7.1	0	0	110	4.2	17.6	0	0
Rice chex cereal	6	1	5	15	1	5.79	365			1.59	general mills	236	6	0	0		28	110	0.5	0.1	0	0	260	24	0	2	2	0	0	10	30	8	392.857	1.8	0.4	0	0	928.6	85.7	0	7.1	7.1	0	0	110	4.2	17.6	0	0
Rice chex cereal	6	1	3	20	1	6.69	395			1.69	general mills	236	6	0	0		28	110	0.5	0.1	0	0	260	24	0	2	2	0	0	10	30	8	392.857	1.8	0.4	0	0	928.6	85.7	0	7.1	7.1	0	0	110	4.2	17.6	0	0
Rice chex cereal	6	1	3	17	1	6.89	395			1.74	General Mills	236	6	0	0		28	110	0.5	0.1	0	0	260	24	0	2	2	0	0	10	30	8	392.857	1.8	0.4	0	0	928.6	85.7	0	7.1	7.1	0	0	110	4.2	17.6	0	0
Rice chex cereal	6	1	3	24	1	6.69	365			1.83	general mills	236	6	0	0		28	110	0.5	0.1	0	0	260	24	0	2	2	0	0	10	30	8	392.857	1.8	0.4	0	0	928.6	85.7	0	7.1	7.1	0	0	110	4.2	17.6	0	0
Rice chex cereal	6	1	3	23	1	6.69	365			1.83	General Mills	236	6	0	0		28	110	1.5	0.1	0	1	250	24	1	2	2	0	0	10	30	8	392.857	5.4	0.4	0	3.6	892.9	85.7	3.6	7.1	7.1	0	0	110	4.2	17.6	0	0
Rice chex cereal	6	1	3	23	1	6.69	365			1.83	General Mills	236	6	0	0		28	110	0.5	0.1	0	0	260	24	0	2	2	0	0	10	30	8	392.857	1.8	0.4	0	0	928.6	85.7	0	7.1	7.1	0	0	110	4.2	17.6	0	0
Rice chex cereal	6	1	3	22	1	6.69	365			1.83	general mills	236	6	0	0		28	110	0.5	0.1	0	0	260	24	0	2	2	0	0	10	30	8	392.857	1.8	0.4	0	0	928.6	85.7	0	7.1	7.1	0	0	110	4.2	17.6	0	0
Rice chex cereal	6	1	3	18	1	6.69	365			1.83	General Mills	236	6	0	0		28	110	0.5	0.1	0	0	260	24	0	2	2	0	0	10	30	8	392.857	1.8	0.4	0	0	928.6	85.7	0	7.1	7.1	0	0	110	4.2	17.6	0	0
Rice chex cereal	6	1	3	1	1	6.69	365			1.83	General Mills	236	6	0	0		28	110	1.5	0.1	0	1	250	24	1	2	2	0	0	10	30	8	392.857	5.4	0.4	0	3.6	892.9	85.7	3.6	7.1	7.1	0	0	110	4.2	17.6	0	0
Rice chex cereal	6	1	3	4	1	6.89	365			1.89	General Mills	236	6	0	0		28	110	1.5	0.1	0	1	250	24	1	2	2	0	0	10	30	8	392.857	5.4	0.4	0	3.6	892.9	85.7	3.6	7.1	7.1	0	0	110	4.2	17.6	0	0
Rice chex cereal	6	1	6	21	1	5.99	395			1.52	general mills	236	6	0	0		34	130	0.5	0	0	0	210	29	1	10	2	0	0	10	30	8	382.353	1.5	0	0	0	617.6	85.3	2.9	29.4	5.9	0	0	110	4.2	17.6	0	0
Chex honey nut	6	1	3	4	1	6.89	395			1.74	General Mills	237	6	0	0		34	130	0.5	0	0	0	210	29	1	10	2	0	0	10	30	10	382.353	1.5	0	0	0	617.6	85.3	2.9	29.4	5.9	0	0	110	4.2	22	0	0
Chex honey nut	6	1	2	3	2	4.99	395			1.26	General Mills	237	6	0	0		34	130	0.5	0	0	0	210	29	1	10	2	0	0	10	30	8	382.353	1.5	0	0	0	617.6	85.3	2.9	29.4	5.9	0	0	110	4.2	17.6	0	0
Chex honey nut	6	1	5	5	1	5.39	395			1.36	General Mills	237	6	0	0		34	130	0.5	0	0	0	210	29	1	10	2	0	0	10	30	8	382.353	1.5	0	0	0	617.6	85.3	2.9	29.4	5.9	0	0	110	4.2	17.6	0	0
Chex honey nut	6	1	4	2	1	5.69	395			1.44	General Mills	237	6	0	0		34	130	0.5	0	0	0	210	29	1	10	2	0	0	10	30	8	382.353	1.5	0	0	0	617.6	85.3	2.9	29.4	5.9	0	0	110	4.2	17.6	0	0
Chex honey nut	6	1	5	16	2	5.79	395			1.47	General Mills	237	6	0	0		34	130	0.5	0	0	0	210	29	1	10	2	0	0	10	30	8	382.353	1.5	0	0	0	617.6	85.3	2.9	29.4	5.9	0	0	110	4.2	17.6	0	0
Chex honey nut	6	1	3	24	1	6.69	395			1.69	general mills	237	6	0	0		34	130	0.5	0	0	0	210	29	1	10	2	0	0	10	30	8	382.353	1.5	0	0	0	617.6	85.3	2.9	29.4	5.9	0	0	110	4.2	17.6	0	0
Chex honey nut	6	1	3	22	1	6.69	395			1.69	general mills	237	6	0	0		34	130	0.5	0	0	0	210	29	1	10	2	0	0	10	30	8	382.353	1.5	0	0	0	617.6	85.3	2.9	29.4	5.9	0	0	110	4.2	17.6	0	0
chocolate koala crisp	6	1	2	3	2	4.99	325			1.54	Natures Path Organics	319	6	0	0		30	110	1	0.3	0	0	90	26	2	9	2	0	0	0	6		366.667	3.3	1	0	0	300	86.7	6.7	30	6.7	0	0	0	0.84		0	0
chocolate koala crisp	6	1	5	5	1	5.89	325			1.81	Natures Path Organic	319	6	0	0		30	110	1	0.3	0	0	90	26	2	9	2	0	0	0	6		366.667	3.3	1	0	0	300	86.7	6.7	30	6.7	0	0	0	0.84		0	0
chocolate koala crisp	6	1	4	2	1	4.99	325			1.54	Natures Path	319	6	0	0		30	110	1	0.3	0	0	100	25	2	1	2	0	0	0	4		366.667	3.3	1	0	0	333.3	83.3	6.7	3.3	6.7	0	0	0	0.56		0	0
chocolate Koala crisp	6	1	1	3	2	4.99	325			1.54	Natures Path	319	6	0	0		30	110	1	0.3	0	0	100	25	2	11	2	0	0	0	4		366.667	3.3	1	0	0	333.3	83.3	6.7	36.7	6.7	0	0	0	0.56		0	0
cinnamon granola oat clusters	6	1	1	3	2	6.99	312			2.24	Kind Healthy Grains	331	6	0	0		29	130	3.5	0	0	0	20	22	5	6	3	0	0	2	6		448.276	12.1	0	0	0	69	75.9	17.2	20.7	10.3	0	0	22	0.84		0	0
cinnamon jungle crunch	6	1	2	6	2	4.99	284			1.76	Natures Path Organics	332	6	0	0		30	120	0.5	0.1	0	0	80	26	2	9	2	0	0	0	4		400	1.7	0.3	0	0	266.7	86.7	6.7	30	6.7	0	0	0	0.56		0	0
cinnamon jungle crunch	6	1	2	3	2	4.99	284			1.76	Natures Path Organics	332	6	0	0		30	120	0.5	0.1	0	0	80	26	2	9	2	0	0	0	4		400	1.7	0.3	0	0	266.7	86.7	6.7	30	6.7	0	0	0	0.56		0	0
Cinnamon raisin crunch granola	6	1	1	3	2	6.49	365			1.78	Enjoy Life	341	6	0	0		52	190	1	0.3	0	0	55	44	4	14	3	0	0	2	35	10	365.385	1.9	0.6	0	0	105.8	84.6	7.7	26.9	5.8	0	0	22	4.9	22	0	0
cinnamon raisin nut granola	6	1	2	6	2	5.49	365			1.5	Enjoy Life	344	6	0	0		52	190	1	0.3	0	0	55	44	4	14	3	0	0	2	35	10	365.385	1.9	0.6	0	0	105.8	84.6	7.7	26.9	5.8	0	0	22	4.9	22	0	0
cinnamon raisin nut granola	6	1	2	3	2	5.49	365			1.5	Enjoy Life	344	6	0	0		52	190	1	0.3	0	0	55	44	4	14	3	0	0	2	35	10	365.385	1.9	0.6	0	0	105.8	84.6	7.7	26.9	5.8	0	0	22	4.9	22	0	0
CoCoa Sweets cereal	6	1	4	2	1	2.99	467			0.64	Sallys Cereals	356	6	0	0		29	160	1	1	0	0	150	26	0	13	1	0	0	0	15	2	551.724	3.4	3.4	0	0	517.2	89.7	0	44.8	3.4	0	0	0	2.1	4.4	0	0
CoCoa Sweets cereal	6	1	2	3	2	3.49	467			0.75	Sallys Cereals	356	6	0	0		29	160	1	1	0	0	150	26	0	13	1	0	0	0	15	2	551.724	3.4	3.4	0	0	517.2	89.7	0	44.8	3.4	0	0	0	2.1	4.4	0	0
corn flakes	6	1	3	22	1	4.59	750			0.61	Natures Path	380	6	0	0		30	120	0	0	0	0	105	27	1	4	2	0	0	0	2		400	0	0	0	0	350	90	3.3	13.3	6.7	0	0	0	0.28		0	0
Corn Flakes	6	1	1	3	2	8.29	750			1.11	Natures Path	380	6	0	0		30	120	0.4	0	0	0	125	27	1	3	2	0	0	0	2		400	1.3	0	0	0	416.7	90	3.3	10	6.7	0	0	0	0.28		0	0
cornflakes fruit juice sweetened	6	1	2	3	2	4.99	300			1.66	Natures Path Organics	380	6	0	0		30	120	0.4	0	0	0	125	27	1	3	2	0	0	0	2		400	1.3	0	0	0	416.7	90	3.3	10	6.7	0	0	0	0.28		0	0
cranberry orange cashew granola	6	1	2	6	2	5.99	340			1.76	Bakery on Main	395	6	0	0		30	140	6	1	0	0	15	20	1	8	2	0	0	2	4		466.667	20	3.3	0	0	50	66.7	3.3	26.7	6.7	0	0	22	0.56		0	0
cranberry orange cashew granola	6	1	2	3	2	5.99	340			1.76	Bakery on Main	395	6	0	0		30	140	6	1	0	0	15	20	1	8	2	0	0	2	4		466.667	20	3.3	0	0	50	66.7	3.3	26.7	6.7	0	0	22	0.56		0	0
crispie rice cereal	6	1	5	5	1	5.99	284			2.11	Natures Path Organic	414	6	0	0		30	110	15	0	0	0	160	24	2	2	2	0	0	0	6		366.667	50	0	0	0	533.3	80	6.7	6.7	6.7	0	0	0	0.84		0	0
crispy rice 6	6	1	2	6	2	4.99	284			1.76	Natures Path Organics	416	6	0	0		30	110	1.5	0	0	0	160	24	2	2	2	0	0	0	6		366.667	5	0	0	0	533.3	80	6.7	6.7	6.7	0	0	0	0.84		0	0
Crispy Rice	6	1	1	3	2	4.99	284			1.76	Natures Path	416	6	0	0		30	110	1.5	0	0	0	160	24	2	2	2	0	0	0	6		366.667	5	0	0	0	533.3	80	6.7	6.7	6.7	0	0	0	0.84		0	0
crispy rice 6	6	1	2	3	2	4.99	284			1.76	Natures Path Organics	416	6	0	0		30	110	1.5	0	0	0	160	24	2	2	2	0	0	0	6		366.667	5	0	0	0	533.3	80	6.7	6.7	6.7	0	0	0	0.84		0	0
Crispy rice	6	1	2	9	2	4.99	284			1.76	Nature's Path	416	6	0	0		30	110	1.5	0	0	0	160	24	2	2	2	0	0	0	6		366.667	5	0	0	0	533.3	80	6.7	6.7	6.7	0	0	0	0.84		0	0
Crunchy rice cereal	6	1	2	6	2	4.29	283			1.52	Enjoy Life	418	6	0	0		60	230	1	0.2	0	0	115	51	2	6	4	0	0	0	6		383.333	1.7	0.3	0	0	191.7	85	3.3	10	6.7	0	0	0	0.84		0	0
Crunchy rice cereal	6	1	2	3	2	4.29	283			1.52	Enjoy Life	418	6	0	0		60	230	1	0.2	0	0	115	51	2	6	4	0	0	0	6		383.333	1.7	0.3	0	0	191.7	85	3.3	10	6.7	0	0	0	0.84		0	0
Crunchy rice cereal with flax	6	1	2	6	2	4.29	283			1.52	Enjoy Life	419	6	0	0		55	210	3	0	0	0	110	43	4	4	7	0	0	2	15		381.818	5.5	0	0	0	200	78.2	7.3	7.3	12.7	0	0	22	2.1		0	0
Crunchy rice cereal with flax	6	1	2	3	2	4.29	283			1.52	Enjoy Life	419	6	0	0		55	210	3	0	0	0	110	43	4	4	7	0	0	2	15		381.818	5.5	0	0	0	200	78.2	7.3	7.3	12.7	0	0	22	2.1		0	0
extreme fruit &nut granola	6	1	2	6	2	5.99	340			1.76	Bakery on Main	465	6	0	0		30	140	7	1	0	0	15	18	2	6	2	0	0	2	4		466.667	23.3	3.3	0	0	50	60	6.7	20	6.7	0	0	22	0.56		0	0
extreme fruit &nut granola	6	1	2	3	2	5.99	340			1.76	Bakery on Main	465	6	0	0		30	140	7	1	0	0	15	18	2	6	2	0	0	2	4		466.667	23.3	3.3	0	0	50	60	6.7	20	6.7	0	0	22	0.56		0	0
Ginger Zing Granola	6	1	5	5	1	5.9	325			1.82	Natures Path Organic	515	6	0	0		55	250	10	1.5	0	0	25	37	4	10	6	0	0	2	15		454.545	18.2	2.7	0	0	45.5	67.3	7.3	18.2	10.9	0	0	22	2.1		0	0
Holy Crap Breakfast cereal	6	1	1	3	2	10.99	225			4.88	Holy Crap	555	6	0	0		28	130	6	0.5	0	0	1	13	6	4	5	0	0	8	20		464.286	21.4	1.8	0	0	3.6	46.4	21.4	14.3	17.9	0	0	88	2.8		0	0
Honey'd Corn Flakes	6	1	1	3	2	8.29	750			1.11	Natures Path	570	6	0	0		30	120	0	0	0	0	105	27	1	4	2	0	0	0	2		400	0	0	0	0	350	90	3.3	13.3	6.7	0	0	0	0.28		0	0
Honey'd Corn Flakes	6	1	2	6	2	4.99	300			1.66	Natures Path Organics	570	6	0	0		30	120	0	0	0	0	105	27	1	4	2	0	0	0	2		400	0	0	0	0	350	90	3.3	13.3	6.7	0	0	0	0.28		0	0
Honey'd Corn Flakes	6	1	1	3	2	4.99	300			1.66	Natures Path	570	6	0	0		30	120	0	0	0	0	105	27	1	4	2	0	0	0	2		400	0	0	0	0	350	90	3.3	13.3	6.7	0	0	0	0.28		0	0
Honey'd Corn Flakes	6	1	2	3	2	4.99	300			1.66	Natures Path Organics	570	6	0	0		30	120	0	0	0	0	105	27	1	4	2	0	0	0	2		400	0	0	0	0	350	90	3.3	13.3	6.7	0	0	0	0.28		0	0
hot cereal	6	1	2	9	2	5.39	680			0.79	Bob's Red Mill	571	6	0	0		42	150	1.5	0	0	0	5	31	4	0	4	2	0	0	8		357.143	3.6	0	0	0	11.9	73.8	9.5	0	9.5	20	0	0	1.12		47.619	0
hot cereal	6	1	1	3	2	5.39	680			0.79	Bob's Red Mill	571	6	0	0		42	150	1.5	0	0	0	5	31	4	0	4	2	0	0	6		357.143	3.6	0	0	0	11.9	73.8	9.52381	0	9.52381	20	0	0	0.84		47.619	0
hot cereal	6	1	3	22	1	5.59	680			0.82	Bob's Red Mill	571	6	0	0		42	150	1.5	0	0	0	5	31	4	0	4	2	0	0	6		357.143	3.6	0	0	0	11.9	73.8	9.52381	0	9.52381	20	0	0	0.84		47.619	0
hot cereal	6	1	3	19	1	5.59	680			0.82	Bob's Red Mill	571	6	0	0		42	150	1.5	0	0	0	5	31	4	0	4	2	0	0	6		357.143	3.6	0	0	0	11.9	73.8	9.52381	0	9.52381	20	0	0	0.84		47.619	0
hot cereal	6	1	3	18	1	5.59	680			0.82	Bob's Red Mill	571	6	0	0		42	150	1.5	0	0	0	5	31	4	0	4	2	0	0	6		357.143	3.6	0	0	0	11.9	73.8	9.52381	0	9.52381	20	0	0	0.84		47.619	0
hot cereal	6	1	3	23	1	5.79	680			0.85	Bob's Red Mill	571	6	0	0		42	150	1.5	0	0	0	5	31	4	0	4	2	0	0	6		357.143	3.6	0	0	0	11.9	73.8	9.52381	0	9.52381	20	0	0	0.84		47.619	0
hot cereal	6	1	3	17	1	5.79	680			0.85	Bob's Red Mill	571	6	0	0		42	150	1.5	0	0	0	5	31	4	0	4	2	0	0	6		357.143	3.6	0	0	0	11.9	73.8	9.52381	0	9.52381	20	0	0	0.84		47.619	0
Indigo Morning (berry cereal)	6	1	1	3	2	5.79	292			1.98	Kashi	585	6	0	0		29	110	1	0	0	0	135	24	2	6	2	2	2	0	6		379.31	3.4	0	0	0	465.5	82.8	6.9	20.7	6.9	20	1.2	0	0.84		68.9655	4.13793
Indigo Morning (berry cereal)	6	1	2	3	2	5.99	292			2.05	Kashi	585	6	0	0		29	110	1	0	0	0	135	24	2	6	2	2	2	0	6		379.31	3.4	0	0	0	465.5	82.8	6.9	20.7	6.9	20	1.2	0	0.84		68.9655	4.13793
Indigo Morning (berry cereal)	6	1	4	2	1	6.49	292			2.22	Kashi	585	6	0	0		29	110	1	0	0	0	135	24	2	6	2	2	2	0	6		379.31	3.4	0	0	0	465.5	82.8	6.9	20.7	6.9	20	1.2	0	0.84		68.9655	4.13793
Instant oatmeal	6	1	1	3	2	2.49	60			4.15	Elevate ME	588	6	0	0		60	215	5	1.5	0	0	10	39	5	11	10	0	0	4	20		358.333	8.3	2.5	0	0	16.7	65	8.3	18.3	16.7	0	0	44	2.8		0	0
leapin lemurs cereal Peanut butter and chocolate	6	1	2	3	2	4.99	284			1.76	Natures Path Organics	612	6	0	0		30	120	1.5	0.2	0	0	115	25	2	8	2	0	0	0	2		400	5	0.7	0	0	383.3	83.3	6.7	26.7	6.7	0	0	0	0.28		0	0
Mesa Sunrise cereal	6	1	2	9	2	8.29	750			1.11	Nature's Path	654	6	0	0		30	120	1	0.2	0	0	125	24	3	4	3	0	0	0	8		400	3.3	0.7	0	0	416.7	80	10	13.3	10	0	0	0	1.12		0	0
Mesa Sunrise cereal	6	1	2	6	2	8.29	750			1.11	Natures Path Organics	654	6	0	0		30	120	1	0.2	0	0	125	24	3	4	3	0	0	0	8		400	3.3	0.7	0	0	416.7	80	10	13.3	10	0	0	0	1.12		0	0
Mesa Sunrise cereal	6	1	1	3	2	8.29	750			1.11	Natures Path	654	6	0	0		30	120	1	0.2	0	0	125	24	3	4	3	0	0	0	8		400	3.3	0.7	0	0	416.7	80	10	13.3	10	0	0	0	1.12		0	0
Mesa Sunrise cereal	6	1	2	3	2	8.29	750			1.11	Natures Path Organics	654	6	0	0		30	120	1	0.2	0	0	125	24	3	4	3	0	0	0	8		400	3.3	0.7	0	0	416.7	80	10	13.3	10	0	0	0	1.12		0	0
Mesa sunrise cereal with raisins	6	1	2	6	2	4.99	825			0.6	Natures Path Organics	655	6	0	0		30	120	1	0.2	0	0	125	24	3	4	3	0	0	0	8		400	3.3	0.7	0	0	416.7	80	10	13.3	10	0	0	0	1.12		0	0
Mesa sunrise cereal with raisins	6	1	2	3	2	4.99	825			0.6	Natures Path Organics	655	6	0	0		30	120	1	0.2	0	0	125	24	3	4	3	0	0	0	8		400	3.3	0.7	0	0	416.7	80	10	13.3	10	0	0	0	1.12		0	0
mighty hot tasty cereal (oats)	6	1	5	16	2	5.39	680			0.79	Bob's Red Mill	657	6	0	0		42	150	1.5	0	0	0	5	31	4	0	4	2	0	0	8		357.143	3.6	0	0	0	11.9	73.8	9.5	0	9.5	20	0	0	1.12		47.619	0
mighty hot tasty cereal (oats)	6	1	5	15	1	5.39	680			0.79	Bob's Red Mill	657	6	0	0		42	150	1.5	0	0	0	5	31	4	0	4	2	0	0	8		357.143	3.6	0	0	0	11.9	73.8	9.5	0	9.5	20	0	0	1.12		47.619	0
mighty hot tasty cereal (oats)	6	1	5	5	1	5.39	680			0.79	Bob's Red Mill	657	6	0	0		42	150	1.5	0	0	0	5	31	4	0	4	2	0	0	8		357.143	3.6	0	0	0	11.9	73.8	9.5	0	9.5	20	0	0	1.12		47.619	0
mighty hot tasty cereal (oats)	6	1	3	4	1	6.29	680			0.93	Bob's Red Mill	657	6	0	0		42	150	1.5	0	0	0	5	31	4	0	4	2	0	0	8		357.143	3.6	0	0	0	11.9	73.8	9.5	0	9.5	20	0	0	1.12		47.619	0
oat bran (hot cereal)	6	1	1	3	2	3.49	510			0.68	Bob's Red Mill	705	6	0	0		40	150	2	0.5	0	0	0	27	7	0	7	0	2	2	12		375	5	1.3	0	0	0	67.5	17.5	0	17.5	0	1.2	22	1.68		0	3
oat clusters toasted cereal	6	1	1	3	2	4.99	340			1.47	Love grown foods	706	6	0	0		55	250	8	1	0	0	65	39	5	15	5	0	0	2	15		454.545	14.5	1.8	0	0	118.2	70.9	9.1	27.3	9.1	0	0	22	2.1		0	0
oats and honey cluster granola	6	1	1	3	2	6.99	312			2.24	Kind Healthy Grains	708	6	0	0		29	130	4	1.5	0	0	20	21	3	6	3	0	0	2	6		448.276	13.8	5.2	0	0	69	72.4	10.3	20.7	10.3	0	0	22	0.84		0	0
panda puffs	6	1	2	3	2	4.99	300			1.66	Natures Path Organics	767	6	0	0		30	130	3.5	1	0	0	125	23	2	7	2	0	0	0	4		433.333	11.7	3.3	0	0	416.7	76.7	6.7	23.3	6.7	0	0	0	0.56		0	0
Peanut Butter Panda Puffs	6	1	1	3	2	4.99	300			1.66	Natures Path	767	6	0	0		30	130	3.5	1	0	0	125	23	2	7	2	0	0	0	4		433.333	11.7	3.3	0	0	416.7	76.7	6.7	23.3	6.7	0	0	0	0.56		0	0
puffed cocoa cereal	6	1	1	3	2	5.99	260			2.3	Natures Path	838	6	0	0		28	108	0.6	0	0	0	1.9	22.9	1	9.8	1.8	0	2	0.2	1		385.714	2.1	0	0	0	6.8	81.8	3.6	35	6.4	0	1.2	2.2	0.14		0	4.28571
Quinoa Crunches original	6	1	1	3	2	3.99	100			3.99	Go Go Quinoa	844	6	0	0		25	90	0	0	0	0	2	21	0	8	2	0	2	0	4		360	0	0	0	0	8	84	0	32	8	0	1.2	0	0.56		0	4.8
Quinoa Crunchies cinnamon	6	1	1	3	2	3.99	100			3.99	Go Go Quinoa	844	6	0	0		25	90	0	0	0	0	2	22	0	8	2	0	2	0	4		360	0	0	0	0	8	88	0	32	8	0	1.2	0	0.56		0	4.8
quinoa flakes	6	1	1	3	2	5.99	350			1.71	Natures Path	845	6	0	0		40	150	1	0.2	0	0	5	29	3	0	5	0	0	2	15		375	2.5	0.5	0	0	12.5	72.5	7.5	0	12.5	0	0	22	2.1		0	0
Quinoa Flocous Flakes	6	1	2	6	2	8.99	350			2.57	GoGo Quinoa	846	6	0	0		40	150	1	0.2	0	0	5	29	3	0	5	0	0	2	15		375	2.5	0.5	0	0	12.5	72.5	7.5	0	12.5	0	0	22	2.1		0	0
Quinoa Flocous Flakes	6	1	2	3	2	8.99	350			2.57	GoGo Quinoa	846	6	0	0		40	150	1	0.2	0	0	5	29	3	0	5	0	0	2	15		375	2.5	0.5	0	0	12.5	72.5	7.5	0	12.5	0	0	22	2.1		0	0
rainforest banana nut granola	6	1	2	6	2	5.99	340			1.76	Bakery on Main	852	6	0	0		30	150	7	1	0	0	15	19	2	6	2	0	0	2	4		500	23.3	3.3	0	0	50	63.3	6.7	20	6.7	0	0	22	0.56		0	0
rainforest banana nut granola	6	1	2	3	2	5.99	340			1.76	Bakery on Main	852	6	0	0		30	150	7	1	0	0	15	19	2	6	2	0	0	2	4		500	23.3	3.3	0	0	50	63.3	6.7	20	6.7	0	0	22	0.56		0	0
raisin almond coconut oats	6	1	1	3	2	4.99	340			1.47	Love grown foods	853	6	0	0		55	240	10	2	0	0	60	34	5	11	5	0	0	2	10		436.364	18.2	3.6	0	0	109.1	61.8	9.1	20	9.1	0	0	22	1.4		0	0
Rice and Shine	6	1	2	6	2	5.49	680			0.81	Arrowhead Mills	873	6	0	0		42	150	1	0.2	0	0	0	32	1	0	3	0	0	2	6		357.143	2.4	0.5	0	0	0	76.2	2.4	0	7.1	0	0	22	0.84		0	0
Rice and Shine	6	1	2	3	2	5.49	680			0.81	Arrowhead Mills	873	6	0	0		42	150	1	0.2	0	0	0	32	1	0	3	0	0	2	6		357.143	2.4	0.5	0	0	0	76.2	2.4	0	7.1	0	0	22	0.84		0	0
rice kirspies	6	1	3	22	1	6.89	340			2.03	kellogs	884	6	0	0		32	120	1	0	0	0	190	27	1	1	3	0	0	2	30		375	3.1	0	0	0	593.8	84.4	3.1	3.1	9.4	0	0	22	4.2		0	0
simply maize 6	6	1	2	3	2	5.99	297			2.02	Kashi	974	6	0	0		28	110	1	0	0	0	115	23	2	6	2	2	0	0	6	0	392.857	3.6	0	0	0	410.7	82.1	7.1	21.4	7.1	20	0	0	0.84	0	71.4286	0
Simply Maize	6	1	1	3	2	5.79	297			1.95	Kashi	974	6	0	0		28	110	1	0	0	0	115	23	2	6	2	2	0	0	6		392.857	3.6	0	0	0	410.7	82.1	7.1	21.4	7.1	20	0	0	0.84		71.4286	0
Simply oats	6	1	1	3	2	4.99	340			1.47	Love grown foods	975	6	0	0		55	240	9	2	0	0	55	35	5	13	5	0	0	2	10		436.364	16.4	3.6	0	0	100	63.6	9.1	23.6	9.1	0	0	22	1.4		0	0
simply oats sweet cranberry pecan coconut	6	1	1	3	2	4.99	340			1.47	Love grown foods	976	6	0	0		55	240	10	2	0	0	55	34	5	12	5	0	0	2	10		436.364	18.2	3.6	0	0	100	61.8	9.1	21.8	9.1	0	0	22	1.4		0	0
Skinny B Breakfast c6	6	1	1	3	2	10.99	225			4.88	Skinny B	977	6	0	0		28	130	7	1	0	0	0	11	7	0	6	0	0	10	15		464.286	25	3.6	0	0	0	39.3	25	0	21.4	0	0	110	2.1		0	0
steel cut oats	6	1	3	19	1	6.79	680			1	Bob's Red Mill	1042	6	0	0		40	150	2	0.5	0	0	0	27	7	0	7	0	2	2	12		375	5	1.3	0	0	0	67.5	17.5	0	17.5	0	1.2	22	1.68		0	3
Sunrise Crunchy cereal	6	1	1	3	2	5.79	300			1.93	Kashi	1055	6	0	0		30	120	1	0.2	0	0	160	26	3	8	2	0	0	0	4		400	3.3	0.7	0	0	533.3	86.7	10	26.7	6.7	0	0	0	0.56		0	0
Sunrise Crunchy cinnamon	6	1	1	3	2	5.49	300			1.83	Natures Path	1056	6	0	0		30	120	1	0.2	0	0	130	26	3	7	2	0	0	2	2		400	3.3	0.7	0	0	433.3	86.7	10	23.3	6.7	0	0	22	0.28		0	0
Sunrise Crunchy cinnamon	6	1	5	16	2	6.89	300			2.3	Natures Path	1056	6	0	0		30	120	1	0.2	0	0	130	26	3	7	2	0	0	2	2		400	3.3	0.7	0	0	433.3	86.7	10	23.3	6.7	0	0	22	0.28		0	0
sunrise crunchy honey cereal	6	1	2	6	2	4.99	300			1.66	Natures Path Organics	1057	6	0	0		30	120	1	0.2	0	0	160	26	3	8	2	0	0	0	4		400	3.3	0.7	0	0	533.3	86.7	10	26.7	6.7	0	0	0	0.56		0	0
sunrise crunchy honey cereal	6	1	2	3	2	4.99	300			1.66	Natures Path Organics	1057	6	0	0		30	120	1	0.2	0	0	160	26	3	8	2	0	0	0	4		400	3.3	0.7	0	0	533.3	86.7	10	26.7	6.7	0	0	0	0.56		0	0
Sunrise crunchy honey cereal	6	1	1	3	2	5.49	300			1.83	Natures Path	1057	6	0	0		30	120	1	0.2	0	0	160	26	3	8	2	0	0	0	4		400	3.3	0.7	0	0	533.3	86.7	10	26.7	6.7	0	0	0	0.56		0	0
Sunrise crunchy honey Cereal	6	1	6	25	1	5.89	300			1.96	Natures Path	1057	6	0	0		30	120	1	0.2	0	0	160	26	3	8	2	0	0	0	4		400	3.3	0.7	0	0	533.3	86.7	10	26.7	6.7	0	0	0	0.56		0	0
sunrise crunchy maple cereal	6	1	2	6	2	4.99	300			1.66	Natures Path Organics	1058	6	0	0		30	110	1	0.2	0	0	130	25	3	7	2	0	0	0	6		366.667	3.3	0.7	0	0	433.3	83.3	10	23.3	6.7	0	0	0	0.84		0	0
sunrise crunchy maple cereal	6	1	2	3	2	4.99	300			1.66	Natures Path Organics	1058	6	0	0		30	110	1	0.2	0	0	130	25	3	7	2	0	0	0	6		366.667	3.3	0.7	0	0	433.3	83.3	10	23.3	6.7	0	0	0	0.84		0	0
vanilla blueberry granola	6	1	1	3	2	6.99	312			2.24	Kind Healthy Grains	1126	6	0	0		29	120	3	0	0	0	20	22	5	5	3	0	0	2	6		413.793	10.3	0	0	0	69	75.9	17.2	17.2	10.3	0	0	22	0.84		0	0
Very Berry Crunch Granola	6	1	1	3	2	6.49	365			1.78	Enjoy Life	1151	6	0	0		52	190	1.5	0.4	0	0	60	44	4	12	3	0	10	0	30	10	365.385	2.9	0.8	0	0	115.4	84.6	7.7	23.1	5.8	0	6	0	4.2	22	0	11.5385
very berry nut granola	6	1	2	6	2	5.49	365			1.5	Enjoy Life	1152	6	0	0		52	190	1	0.3	0	0	55	44	4	14	3	0	0	2	35	10	365.385	1.9	0.6	0	0	105.8	84.6	7.7	26.9	5.8	0	0	22	4.9	22	0	0
very berry nut granola	6	1	2	3	2	5.49	365			1.5	Enjoy Life	1152	6	0	0		52	190	1	0.3	0	0	55	44	4	14	3	0	0	2	35	10	365.385	1.9	0.6	0	0	105.8	84.6	7.7	26.9	5.8	0	0	22	4.9	22	0	0
White O's honey	6	1	1	3	2	8.99	750			1.2	Natures Path	1178	6	0	0		30	120	1.5	0.3	0	0	115	25	3	4	2	0	0	0	6		400	5	1	0	0	383.3	83.3	10	13.3	6.7	0	0	0	0.84		0	0
whole O's	6	1	2	6	2	4.99	325			1.54	Natures Path Organics	1194	6	0	0		30	120	1.5	0.3	0	0	115	25	3	4	2	0	0	0	6		400	5	1	0	0	383.3	83.3	10	13.3	6.7	0	0	0	0.84		0	0
whole O's	6	1	2	3	2	4.99	325			1.54	Natures Path Organics	1194	6	0	0		30	120	1.5	0.3	0	0	115	25	3	4	2	0	0	0	6		400	5	1	0	0	383.3	83.3	10	13.3	6.7	0	0	0	0.84		0	0
whole O's	6	1	6	25	1	5.29	325			1.63	Natures Path Organics	1194	6	0	0		30	120	1.5	0.3	0	0	115	25	3	4	2	0	0	0	6		400	5	1	0	0	383.3	83.3	10	13.3	6.7	0	0	0	0.84		0	0
Whole O's	6	1	2	9	2	5.49	325			1.69	Nature's Path	1194	6	0	0		30	120	1.5	0.3	0	0	115	25	3	4	2	0	0	0	6		400	5	1	0	0	383.3	83.3	10	13.3	6.7	0	0	0	0.84		0	0
whole O's	6	1	5	5	1	5.89	325			1.81	Natures Path Organic	1194	6	0	0		30	120	1.5	0.3	0	0	115	25	3	4	2	0	0	0	6		400	5	1	0	0	383.3	83.3	10	13.3	6.7	0	0	0	0.84		0	0
chocolate cheerios	6	0	2	6	2	4.99	350			1.43	General Mills		6	0	0		27	100	1	0	0	0	170	23	1	9	1	10	25	10	25	50	370.37	3.7	0	0	0	629.6	85.2	3.7	33.3	3.7	100	15	110	3.5	110	370.37	55.5556
chocolate cheerios	6	0	2	3	2	4.99	350			1.43	General Mills		6	0	0		27	100	1	0	0	0	170	23	1	9	1	10	25	10	25	50	370.37	3.7	0	0	0	629.6	85.2	3.7	33.3	3.7	100	15	110	3.5	110	370.37	55.5556
Reese puffs	6	0	2	3	2	7.49	650			1.15	General Mills		6	0	0		29	120	3	0.5	0	0	160	22	1	10	2	10	10	10	25	25	413.793	10.3	1.7	0	0	551.7	75.9	3.4	34.5	6.9	100	6	110	3.5	55	344.828	20.6897
nesquick	6	0	5	5	1	5.29	340			1.56	General Mills		6	0	0		29	110	1.5	0	0	0	170	24	2	9	2	0	0	10	30	10	379.31	5.2	0	0	0	586.2	82.8	6.9	31	6.9	0	0	110	4.2	22	0	0
nesquick	6	0	1	3	2	5.49	340			1.61	General Mills		6	0	0		29	110	1.5	0	0	0	170	24	2	9	2	0	0	10	30	10	379.31	5.2	0	0	0	586.2	82.8	6.9	31	6.9	0	0	110	4.2	22	0	0
cheerios	6	0	1	3	2	3.99	525			0.76	General Mills		6	0	0		27	100	1.5	0.4	0	0	170	20	2	1	3	0	0	4	30	8	370.37	5.6	1.5	0	0	629.6	74.1	7.4	3.7	11.1	0	0	44	4.2	17.6	0	0
honey nut cheerioes	6	0	3	22	1	4.59	500			0.92	General Mills		6	0	0		27	100	1.5	0.4	0	0	170	20	2	1	3	0	0	4	30	8	370.37	5.6	1.5	0	0	629.6	74.1	7.4	3.7	11.1	0	0	44	4.2	17.6	0	0
cheerios	6	0	1	3	2	5.19	460			1.13	General Mills		6	0	0		27	100	1.5	0.4	0	0	170	20	2	1	3	0	0	4	30	8	370.37	5.6	1.5	0	0	629.6	74.1	7.4	3.7	11.1	0	0	44	4.2	17.6	0	0
cheerios	6	0	6	21	1	5.99	525			1.14	General Mills		6	0	0		27	100	1.5	0.4	0	0	170	20	2	1	3	0	0	4	30	8	370.37	5.6	1.5	0	0	629.6	74.1	7.4	3.7	11.1	0	0	44	4.2	17.6	0	0
cheerios	6	0	5	5	1	5.99	525			1.14	General Mills		6	0	0		27	100	1.5	0.4	0	0	170	20	2	1	3	0	0	4	30	8	370.37	5.6	1.5	0	0	629.6	74.1	7.4	3.7	11.1	0	0	44	4.2	17.6	0	0
Cheerios	6	0	2	9	2	5.19	400			1.3	General Mills		6	0	0		27	100	1.5	0.4	0	0	170	20	2	1	3	0	0	4	30	8	370.37	5.6	1.5	0	0	629.6	74.1	7.4	3.7	11.1	0	0	44	4.2	17.6	0	0
cheerios	6	0	2	3	2	3.99	260			1.53	General Mills		6	0	0		27	100	1.5	0.4	0	0	170	20	2	1	3	0	0	4	30	8	370.37	5.6	1.5	0	0	629.6	74.1	7.4	3.7	11.1	0	0	44	4.2	17.6	0	0
krisy rice	6	0	2	3	2	3.99	640			0.62	President's Choice		6	1	0		28	110	0	0	0	0	120	25	0	2	2	2	0	0	30	8	392.857	0	0	0	0	428.6	89.3	0	7.1	7.1	20	0	0	4.2	17.6	71.4286	0
regular instant oatmeal	6	0	1	3	2	2.49	430			0.58	Compliments		6	1	0		28	110	1.5	0.3	0	0	80	20	3	0	3	0	0	8	25	8	392.857	5.4	1.1	0	0	285.7	71.4	10.7	0	10.7	0	0	88	3.5	17.6	0	0
regular instant oatmeal	6	0	5	5	1	2.09	336			0.62	Compliments		6	1	0		28	110	1.5	0.3	0	0	80	20	3	0	3	0	0	8	25	8	392.857	5.4	1.1	0	0	285.7	71.4	10.7	0	10.7	0	0	88	3.5	17.6	0	0
regular instant oatmeal	6	0	2	3	2	3.59	336			1.07	Quaker		6	0	0		28	110	2	0.5	0	0	100	19	2	0	4	0	0	6	25	8	392.857	7.1	1.8	0	0	357.1	67.9	7.1	0	14.3	0	0	66	3.5	17.6	0	0
rice krispies	6	0	1	3	2	7.49	640			1.17	Kellogs		6	0	0		28	110	0	0	0	0	190	25	0	3	2	0	0	0	25	8	392.857	0	0	0	0	678.6	89.3	0	10.7	7.1	0	0	0	3.5	17.6	0	0
rice krispies	6	0	2	3	2	5.49	440			1.25	Kellogs		6	0	0		28	110	0	0	0	0	190	25	0	3	2	0	0	0	25	8	392.857	0	0	0	0	678.6	89.3	0	10.7	7.1	0	0	0	3.5	17.6	0	0
Rice crispies	6	0	2	9	2	5.99	440			1.36	Kellogs		6	0	0		28	110	0	0	0	0	190	25	0	3	2	0	0	0	25	8	392.857	0	0	0	0	678.6	89.3	0	10.7	7.1	0	0	0	3.5	17.6	0	0
rice krispies	6	0	3	1	1	5.99	440			1.36	Kellog's		6	0	0		28	110	0	0	0	0	190	25	0	3	2	0	0	0	25	8	392.857	0	0	0	0	678.6	89.3	0	10.7	7.1	0	0	0	3.5	17.6	0	0
rice krispies	6	0	2	6	2	4.49	285			1.58	Kellogs		6	0	0		28	110	0	0	0	0	190	25	0	3	2	0	0	0	25	8	392.857	0	0	0	0	678.6	89.3	0	10.7	7.1	0	0	0	3.5	17.6	0	0
rice krispies	6	0	3	24	1	4.99	285			1.75	Kellog's		6	0	0		28	110	0	0	0	0	190	25	0	3	2	0	0	0	25	8	392.857	0	0	0	0	678.6	89.3	0	10.7	7.1	0	0	0	3.5	17.6	0	0
rice krispies	6	0	3	24	1	4.99	285			1.75	Kellog's		6	0	0		28	110	0	0	0	0	190	25	0	3	2	0	0	0	25	8	392.857	0	0	0	0	678.6	89.3	0	10.7	7.1	0	0	0	3.5	17.6	0	0
rice krispies	6	0	3	23	1	4.99	285			1.75	Kellog's		6	0	0		28	110	0	0	0	0	190	25	0	3	2	0	0	0	25	8	392.857	0	0	0	0	678.6	89.3	0	10.7	7.1	0	0	0	3.5	17.6	0	0
rice krispies	6	0	3	23	1	4.99	285			1.75	Kellog's		6	0	0		28	110	0	0	0	0	190	25	0	3	2	0	0	0	25	8	392.857	0	0	0	0	678.6	89.3	0	10.7	7.1	0	0	0	3.5	17.6	0	0
rice krispies	6	0	3	22	1	4.99	285			1.75	Kellog's		6	0	0		28	110	0	0	0	0	190	25	0	3	2	0	0	0	25	8	392.857	0	0	0	0	678.6	89.3	0	10.7	7.1	0	0	0	3.5	17.6	0	0
rice krispies	6	0	3	22	1	4.99	285			1.75	Kellog's		6	0	0		28	110	0	0	0	0	190	25	0	3	2	0	0	0	25	8	392.857	0	0	0	0	678.6	89.3	0	10.7	7.1	0	0	0	3.5	17.6	0	0
rice krispies	6	0	4	2	1	4.99	285			1.75	Kellog's		6	0	0		28	110	0	0	0	0	190	25	0	3	2	0	0	0	25	8	392.857	0	0	0	0	678.6	89.3	0	10.7	7.1	0	0	0	3.5	17.6	0	0
special K granola	6	0	5	5	1	5.19	553			0.94	Kellogs		6	0	0		54	210	3	0.5	0	0	105	40	5	10	7	0	0	2	50	15	388.889	5.6	0.9	0	0	194.4	74.1	9.3	18.5	13	0	0	22	7	33	0	0
special K granola	6	0	1	3	2	4.99	450			1.11	Kellogs		6	0	0		54	210	3	0.5	0	0	105	40	5	10	7	0	0	2	50	15	388.889	5.6	0.9	0	0	194.4	74.1	9.3	18.5	13	0	0	22	7	33	0	0
triple berry oatmeal crisp cereal	6	0	4	2	1	5.79	425			1.36	General Mills		6	0	0		54	210	2.5	0.5	0	0	110	44	4	12	5	0	0	2	50	15	388.889	4.6	0.9	0	0	203.7	81.5	7.4	22.2	9.3	0	0	22	7	33	0	0
Honey nut cheerios	6	0	2	3	2	4.99	460			1.08	General Mills		6	0	0		29	110	1.5	0.3	0	0	160	23	2	9	2	0	0	10	30	8	379.31	5.2	1	0	0	551.7	79.3	6.9	31	6.9	0	0	110	4.2	17.6	0	0
Honey nut cheerios	6	0	2	9	2	5.19	460			1.13	General Mills		6	0	0		29	110	1.5	0.3	0	0	160	23	2	9	2	0	0	10	30	8	379.31	5.2	1	0	0	551.7	79.3	6.9	31	6.9	0	0	110	4.2	17.6	0	0
chocolate cheerioes	6	0	2	6	2	4.99	350			1.43	General Mills		6	0	0		29	120	1.5	0.3	0	0	190	24	2	9	2	0	0	10	30	8	413.793	5.2	1	0	0	655.2	82.8	6.9	31	6.9	0	0	110	4.2	17.6	0	0
banana nut granola	6	0	2	3	2	2.99	325			0.92	President's Choice Blue Menu		6	1	0		55	240	8	1.5	0	0	30	36	7	11	7	2	0	6	50	15	436.364	14.5	2.7	0	0	54.5	65.5	12.7	20	12.7	20	0	66	7	33	36.3636	0
Granola boost with omega 3 banana nut	6	0	2	3	2	2.99	325			0.92	President's Choice		6	1	0		55	240	8	1.5	0	0	30	36	7	11	7	2	0	6	50	15	436.364	14.5	2.7	0	0	54.5	65.5	12.7	20	12.7	20	0	66	7	33	36.3636	0
Granola boost with polyphenols mixed berry	6	0	2	3	2	2.99	325			0.92	President's Choice		6	1	0		55	210	2.5	0.5	0	0	55	41	6	17	5	0	0	8	50	15	381.818	4.5	0.9	0	0	100	74.5	10.9	30.9	9.1	0	0	88	7	33	0	0
crunchy maple almond cereal	6	0	2	3	2	4.49	460			0.98	President's Choice		6	1	0		55	220	3.5	0.5	0	0	190	43	3	12	5	0	0	2	50	15	400	6.4	0.9	0	0	345.5	78.2	5.5	21.8	9.1	0	0	22	7	33	0	0
Crunchy berry cereal	6	0	2	3	2	4.49	425			1.06	President's Choice		6	1	0		55	210	1	0.3	0	0	220	47	2	13	4	0	4	2	50	15	381.818	1.8	0.5	0	0	400	85.5	3.6	23.6	7.3	0	2.4	22	7	33	0	4.36364
muesli fruit nut and cereal	6	0	1	3	2	3.99	453			0.88	President's Choice		6	1	0		55	220	7	2.5	0	0	5	36	4	12	5	0	0	2	15	15	400	12.7	4.5	0	0	9.1	65.5	7.3	21.8	9.1	0	0	22	2.1	33	0	0
raisin and almond granola	6	0	2	3	2	4.29	750			0.57	PC Blue menu		6	1	0		55	230	2.5	1	0	0	50	48	7	14	5	0	0	8	8	15	418.182	4.5	1.8	0	0	90.9	87.3	12.7	25.5	9.1	0	0	88	1.12	33	0	0
raisin and almond granola	6	0	2	6	2	3.49	600			0.58	PC Blue Menu		6	1	0		55	230	2.5	1	0	0	50	46	7	14	5	0	0	8	8	15	418.182	4.5	1.8	0	0	90.9	83.6	12.7	25.5	9.1	0	0	88	1.12	33	0	0
muesli fruit nut and cereal	6	0	2	3	2	4.99	450			1.11	President's Choice		6	1	0		55	220	7	2.5	0	0	5	36	4	12	5	0	0	2	15	15	400	12.7	4.5	0	0	9.1	65.5	7.3	21.8	9.1	0	0	22	2.1	33	0	0
shreddies	6	0	3	4	1	5.69	550			1.03	Post		6	0	0		55	200	1	0.2	0	0	200	45	6	9	6	0	0	2	50	15	363.636	1.8	0.4	0	0	363.6	81.8	10.9	16.4	10.9	0	0	22	7	33	0	0
shreddies	6	0	3	17	1	5.99	550			1.09	post		6	0	0		55	200	1	0.2	0	0	200	45	6	9	6	0	0	2	50	15	363.636	1.8	0.4	0	0	363.6	81.8	10.9	16.4	10.9	0	0	22	7	33	0	0
raisin bran	6	0	2	3	2	3.99	350			1.14	Kellogs		6	0	0		55	180	1	0	0	0	280	43	6	13	5	0	0	2	40	15	327.273	1.8	0	0	0	509.1	78.2	10.9	23.6	9.1	0	0	22	5.6	33	0	0
crispy rice	6	0	1	3	2	2.99	700			0.43	Compliments		6	1	0		30	110	0	0	0	0	260	25	0	2	2	6	2	0	30	8	366.667	0	0	0	0	866.7	83.3	0	6.7	6.7	60	1.2	0	4.2	17.6	200	4
honey nut O's	6	0	2	3	2	3.99	685			0.58	President's Choice		6	1	0		30	120	1	0.2	0	0	180	25	1	10	2	0	0	4	30	8	400	3.3	0.7	0	0	600	83.3	3.3	33.3	6.7	0	0	44	4.2	17.6	0	0
crispy rice cereal	6	0	2	3	2	3.99	640			0.62	President's Choice		6	1	0		30	110	0	0	0	0	260	25	0	2	2	6	2	0	30	8	366.667	0	0	0	0	866.7	83.3	0	6.7	6.7	60	1.2	0	4.2	17.6	200	4
crispy rice	6	0	5	5	1	4.39	700			0.63	Compliments		6	1	0		30	110	0	0	0	0	260	25	0	2	2	6	2	0	30	8	366.667	0	0	0	0	866.7	83.3	0	6.7	6.7	60	1.2	0	4.2	17.6	200	4
crispy rice	6	0	1	3	2	4.39	700			0.63	Compliments		6	1	0		30	110	0	0	0	0	260	25	0	2	2	6	2	0	30	8	366.667	0	0	0	0	866.7	83.3	0	6.7	6.7	60	1.2	0	4.2	17.6	200	4
rice cereal	6	0	3	4	1	4.99	525			0.95	Gold d'or Co-op		6	1	0		30	110	0	0	0	0	260	26	0	3	2	0	0	0	30	8	366.667	0	0	0	0	866.7	86.7	0	10	6.7	0	0	0	4.2	17.6	0	0
rice krispies	6	0	3	1	1	4.99	525			0.95	Gold d'or Co-op		6	1	0		30	110	0	0	0	0	250	25	0	3	2	0	0	0	30	8	366.667	0	0	0	0	833.3	83.3	0	10	6.7	0	0	0	4.2	17.6	0	0
Grain shop high fibre crisp	6	0	2	9	2	7.49	908			0.82	Weetabix		6	0	0		30	110	0.5	0	0	0	60	25	4	5	3	0	0	0	30	8	366.667	1.7	0	0	0	200	83.3	13.3	16.7	10	0	0	0	4.2	17.6	0	0
corn flakes	6	0	1	3	2	5.99	680			0.88	Kellogs		6	0	0		30	110	0	0	0	0	190	25	0	3	2	0	0	0	30	8	366.667	0	0	0	0	633.3	83.3	0	10	6.7	0	0	0	4.2	17.6	0	0
whole grain cereal	6	0	5	15	1	4.19	450			0.93	quaker life		6	0	0		30	120	1.5	0.2	0	0	160	23	2	6	3	0	0	10	30	8	400	5	0.7	0	0	533.3	76.7	6.7	20	10	0	0	110	4.2	17.6	0	0
Life cereal	6	0	2	3	2	3.99	425			0.94	Quaker		6	0	0		30	120	1.5	0.3	0	0	105	23	4	5	3	0	0	6	30	8	400	5	1	0	0	350	76.7	13.3	16.7	10	0	0	66	4.2	17.6	0	0
Life cereal	6	0	1	3	2	3.99	425			0.94	Quaker		6	0	0		30	120	1.5	0.3	0	0	105	23	4	5	3	0	0	6	30	8	400	5	1	0	0	350	76.7	13.3	16.7	10	0	0	66	4.2	17.6	0	0
cornflakes	6	0	2	6	2	4.49	470			0.96	Kellog's		6	0	0		30	110	0	0	0	0	190	25	0	3	2	0	0	0	30	8	366.667	0	0	0	0	633.3	83.3	0	10	6.7	0	0	0	4.2	17.6	0	0
corn flakes	6	0	2	3	2	4.49	470			0.96	Kellogs		6	0	0		30	110	0	0	0	0	190	25	0	3	2	0	0	0	30	8	366.667	0	0	0	0	633.3	83.3	0	10	6.7	0	0	0	4.2	17.6	0	0
Life cereal	6	0	5	5	1	4.19	425			0.99	Quaker		6	0	0		30	120	1.5	0.3	0	0	105	23	4	5	3	0	0	6	30	8	400	5	1	0	0	350	76.7	13.3	16.7	10	0	0	66	4.2	17.6	0	0
Life cereal	6	0	4	2	1	4.49	450			1	Quaker		6	0	0		30	120	1.5	0.2	0	0	150	23	2	6	3	0	0	10	30	8	400	5	0.7	0	0	500	76.7	6.7	20	10	0	0	110	4.2	17.6	0	0
corn flakes	6	0	3	22	1	4.99	470			1.06	Kellog's		6	0	0		30	110	0	0	0	0	190	25	0	3	2	0	0	0	30	8	366.667	0	0	0	0	633.3	83.3	0	10	6.7	0	0	0	4.2	17.6	0	0
corn flakes	6	0	3	4	1	4.99	470			1.06	Kellog's		6	0	0		30	110	0	0	0	0	190	25	0	3	2	0	0	0	30	8	366.667	0	0	0	0	633.3	83.3	0	10	6.7	0	0	0	4.2	17.6	0	0
rice krispies	6	0	3	18	1	6.99	640			1.09	kellogs		6	0	0		30	110	0	0	0	0	190	25	0	3	2	0	0	0	30	8	366.667	0	0	0	0	633.3	83.3	0	10	6.7	0	0	0	4.2	17.6	0	0
rice krispies	6	0	3	17	1	6.99	640			1.09	kellogs		6	0	0		30	110	0	0	0	0	190	25	0	3	2	0	0	0	30	8	366.667	0	0	0	0	633.3	83.3	0	10	6.7	0	0	0	4.2	17.6	0	0
Life cereal	6	0	3	1	1	4.99	450			1.11	Quaker		6	0	0		30	120	1.5	0.3	0	0	105	23	4	5	3	0	0	6	30	8	400	5	1	0	0	350	76.7	13.3	16.7	10	0	0	66	4.2	17.6	0	0
honey roasted cereal	6	0	2	6	2	4.99	411			1.21	Post		6	0	0		30	120	1.5	0.2	0	0	140	25	2	6	2	0	0	0	30	8	400	5	0.7	0	0	466.7	83.3	6.7	20	6.7	0	0	0	4.2	17.6	0	0
honey roasted bunch of oats	6	0	2	3	2	4.99	411			1.21	Post		6	0	0		30	120	1.5	0.2	0	0	140	24	2	6	2	0	0	0	30	8	400	5	0.7	0	0	466.7	80	6.7	20	6.7	0	0	0	4.2	17.6	0	0
cheerios	6	0	6	25	1	3.99	265			1.51	General Mills		6	0	0		30	120	1	0	0	0	160	25	3	6	2	0	0	10	30	8	400	3.3	0	0	0	533.3	83.3	10	20	6.7	0	0	110	4.2	17.6	0	0
cheerios	6	0	2	6	2	3.99	265			1.51	General Mills		6	0	0		30	120	1	0	0	0	160	25	3	6	2	0	0	10	30	8	400	3.3	0	0	0	533.3	83.3	10	20	6.7	0	0	110	4.2	17.6	0	0
crispix krispies	6	0	5	16	2	5.49	350			1.57	Kellogs		6	0	0		30	110	0	0	0	0	200	26	0	3	2	0	0	0	30	8	366.667	0	0	0	0	666.7	86.7	0	10	6.7	0	0	0	4.2	17.6	0	0
rice krispies	6	0	2	3	2	4.49	285			1.58	Kellogs		6	0	0		30	110	0	0	0	0	190	25	0	3	2	0	0	0	30	8	366.667	0	0	0	0	633.3	83.3	0	10	6.7	0	0	0	4.2	17.6	0	0
Crispix	6	0	2	9	2	5.99	350			1.71	Kellogs		6	0	0		30	110	0	0	0	0	200	26	0	3	2	0	0	0	30	8	366.667	0	0	0	0	666.7	86.7	0	10	6.7	0	0	0	4.2	17.6	0	0
shreddies	6	0	3	20	1	6.89	540			1.28	Post		6	0	0		57	210	1	0.2	0	0	200	47	6	13	5	0	0	2	50	15	368.421	1.8	0.4	0	0	350.9	82.5	10.5	22.8	8.8	0	0	22	7	33	0	0
maple nut cereal	6	0	2	6	2	5.39	460			1.17	General Mills		6	0	0		58	220	2.5	0.5	0	0	125	47	5	13	6	0	0	2	50	15	379.31	4.3	0.9	0	0	215.5	81	8.6	22.4	10.3	0	0	22	7	33	0	0
reese puffs	6	0	2	6	2	4.99	365			1.37	General Mills		6	0	0		31	130	3	0.5	0	0	190	24	1	10	2	0	0	10	30	8	419.355	9.7	1.6	0	0	612.9	77.4	3.2	32.3	6.5	0	0	110	4.2	17.6	0	0
cinnamon toast crunch	6	0	2	3	2	4.99	360			1.39	General Mills		6	0	0		31	130	3	1.3	0	0	220	25	1	10	1	0	0	10	30	8	419.355	9.7	4.2	0	0	709.7	80.6	3.2	32.3	3.2	0	0	110	4.2	17.6	0	0
Fibre 1 honey clusters	6	0	2	9	2	7.29	700			1.04	Fibre 1		6	0	0		54	190	1.5	0	0	0	270	45	10	9	5	0	0	10	50	10	351.852	2.8	0	0	0	500	83.3	18.5	16.7	9.3	0	0	110	7	22	0	0
fruits,nuts,seeds granola	6	0	2	6	2	3.49	600			0.58	PC Blue Menu		6	1	0		55	240	7	1	0	0	65	39	5	9	6	0	0	4	10	4	436.364	12.7	1.8	0	0	118.2	70.9	9.1	16.4	10.9	0	0	44	1.4	8.8	0	0
cream of wheat	6	0	2	3	2	3.59	360			1	B & G Foods		6	0	0		45	150	1	0	0	0	170	32	5	0	6	0	0	2	45	0	333.333	2.2	0	0	0	377.8	71.1	11.1	0	13.3	0	0	22	6.3	0	0	0
quick oats	6	0	1	3	2	3.19	1000			0.32	Robin Hood		6	0	0		30	110	2	0.5	0	0	3	20	2	0	5	0	0	2	8		366.667	6.7	1.7	0	0	10	66.7	6.7	0	16.7	0	0	22	1.12		0	0
minute oats	6	0	3	19	1	3.29	1000			0.33	robin hood		6	0	0		30	110	2	0.5	0	0	3	20	2	0	5	0	0	2	8		366.667	6.7	1.7	0	0	10	66.7	6.7	0	16.7	0	0	22	1.12		0	0
saint john valley cereal	6	0	5	16	2	5.79	910			0.64	speerville flourmill		6	0	0		50	180	2.5	0.5	0	0	5	35	10	0	7	0	0	2	15		360	5	1	0	0	10	70	20	0	14	0	0	22	2.1		0	0
Fibre 1 crunchy original	6	0	2	9	2	5.99	450			1.33	General Mills		6	0	0		31	90	0.5	0	0	0	110	26	15	0	2	0	0	10	30		290.323	1.6	0	0	0	354.8	83.9	48.4	0	6.5	0	0	110	4.2		0	0
quick oats	6	0	3	22	1	3.69	1000			0.37	Robin Hood		6	0	0		30	110	2	0.5	0	0	3	20	2	0	5	0	0	2	8		366.667	6.7	1.7	0	0	10	66.7	6.7	0	16.7	0	0	22	1.12		0	0
quick oats	6	0	3	4	1	3.69	1000			0.37	Robin Hood		6	0	0		30	110	2	0.5	0	0	3	20	2	0	5	0	0	2	8		366.667	6.7	1.7	0	0	10	66.7	6.7	0	16.7	0	0	22	1.12		0	0
quick oats	6	0	1	3	2	3.69	1000			0.37	Robin Hood		6	0	0		30	110	2	0.5	0	0	3	20	2	0	5	0	0	2	8		366.667	6.7	1.7	0	0	10	66.7	6.7	0	16.7	0	0	22	1.12		0	0
oats cereal	6	0	3	19	1	3.79	1000			0.38	quaker		6	0	0		30	120	2	0.4	0	0	0	20	3	0	4	0	0	2	8		400	6.7	1.3	0	0	0	66.7	10	0	13.3	0	0	22	1.12		0	0
oats cereal	6	0	3	19	1	3.79	1000			0.38	quaker		6	0	0		30	120	2	0.4	0	0	0	20	3	0	4	0	0	2	8		400	6.7	1.3	0	0	0	66.7	10	0	13.3	0	0	22	1.12		0	0
one minute oats	6	0	3	18	1	3.79	1000			0.38	quaker		6	0	0		30	120	2	0.4	0	0	0	20	3	0	4	0	0	2	8		400	6.7	1.3	0	0	0	66.7	10	0	13.3	0	0	22	1.12		0	0
corn pop	6	0	2	6	2	4.99	320			1.56	Kellogs		6	0	0		32	120	0	0	0	0	180	29	3	12	1	2	0	0	30		375	0	0	0	0	562.5	90.6	9.4	37.5	3.1	20	0	0	4.2		62.5	0
oats cereal	6	0	3	23	1	3.79	900			0.42	Quaker		6	0	0		30	120	2	0.4	0	0	0	20	3	0	4	0	0	2	8		400	6.7	1.3	0	0	0	66.7	10	0	13.3	0	0	22	1.12		0	0
one minute oats	6	0	3	17	1	3.79	900			0.42	Quaker		6	0	0		30	120	2	0.4	0	0	0	20	3	0	4	0	0	2	8		400	6.7	1.3	0	0	0	66.7	10	0	13.3	0	0	22	1.12		0	0
7 grain hot cereal	6	0	5	15	1	4.69	708			0.66	bobs red mills		6	0	0		41	140	1.5	0	0	0	0	28	6	1	6	0	0	2	10		341.463	3.7	0	0	0	0	68.3	14.6	2.4	14.6	0	0	22	1.4		0	0
high fibre hot cereal oat bran	6	0	5	15	1	4.19	510			0.82	bobs red mills		6	0	0		40	150	2	0.5	0	0	0	27	7	0	7	0	2	2	12		375	5	1.3	0	0	0	67.5	17.5	0	17.5	0	1.2	22	1.68		0	3
apple cinnamon crunchy granola	6	0	5	16	2	2.99	384			0.78	quaker		6	0	0		48	190	3.5	0.5	0	0	135	38	4	12	5	0	0	4	10		395.833	7.3	1	0	0	281.3	79.2	8.3	25	10.4	0	0	44	1.4		0	0
go lean crisp! Cinnamon	6	0	2	6	2	5.79	400			1.45	Kashi		6	0	0		50	190	4	0.5	0	0	125	31	8	9	11	0	0	6	15		380	8	1	0	0	250	62	16	18	22	0	0	66	2.1		0	0
toasted cinnamon granola	6	0	2	3	2	5.79	400			1.45	Kashi		6	0	0		50	190	4	0.5	0	0	125	31	8	9	11	0	0	6	15		380	8	1	0	0	250	62	16	18	22	0	0	66	2.1		0	0
pumpkin flax granola	6	0	2	6	2	4.99	325			1.54	Natures Path		6	0	0		55	260	10	16	0	0	45	37	5	10	6	0	0	2	15		472.727	18.2	29.1	0	0	81.8	67.3	9.1	18.2	10.9	0	0	22	2.1		0	0
original granola	6	0	2	3	2	4.49	470			0.96	Quaker		6	0	0		45	210	8	6	0	0	35	31	4	10	5	0	0	2	8		466.667	17.8	13.3	0	0	77.8	68.9	8.9	22.2	11.1	0	0	22	1.12		0	0
honey nut granola	6	0	2	6	2	4.49	470			0.96	Quaker		6	0	0		45	200	5	3.5	0	0	55	34	3	12	4	0	0	2	6		444.444	11.1	7.8	0	0	122.2	75.6	6.7	26.7	8.9	0	0	22	0.84		0	0
honey nut granola	6	0	2	3	2	4.49	470			0.96	Quaker		6	0	0		45	200	5	3.5	0	0	55	34	3	12	4	0	0	2	6		444.444	11.1	7.8	0	0	122.2	75.6	6.7	26.7	8.9	0	0	22	0.84		0	0
nutty chia flax cereal	6	0	2	3	2	5.79	292			1.98	Kashi		6	0	0		29	110	2.5	0.3	0	0	55	23	5	6	2	0	0	2	2		379.31	8.6	1	0	0	189.7	79.3	17.2	20.7	6.9	0	0	22	0.28		0	0
"frozen" movie fruit snacks	7	1	5	16	2	2.5	226			1.11	Betty Crocker	1	7	0	0		23	80	0	0	0	0	25	19	0	10	0	0	25	0	0		347.826	0	0	0	0	108.7	82.6	0	43.5	0	0	15	0	0		0	65.2174
AB Gums	7	1	5	15	1	1.99	160			1.24	ganong	8	7	0	0		42	160	0	0	0	0	10	41	0	30	0	0	0	0	2		380.952	0	0	0	0	23.8	97.6	0	71.4	0	0	0	0	0.28		0	0
almond biscotti	7	1	1	3	2	6.29	275			2.29	Patsy Pie	22	7	0	0		29	95	2.5	0.4	0	40	10	16	1	7	2	2	0	2	2		327.586	8.6	1.4	0	137.9	34.5	55.2	3.4	24.1	6.9	20	0	22	0.28		68.9655	0
banana cream pie pudding	7	1	5	16	2	1.25	396			0.32	snack pack	67	7	0	0		99	110	3.5	1	0	0	150	19	1	14	0.3	0	0	2	0		111.111	3.5	1	0	0	151.5	19.2	1	14.1	0.3	0	0	22	0		0	0
berry fruit by the foot	7	1	5	15	1	3.29	128			2.57	betty crocker	92	7	0	0		21	80	1	0.4	0.4	0	45	17	0	10	0	0	20	0	0		380.952	4.8	1.9	1.9	0	214.3	81	0	47.6	0	0	12	0	0		0	57.1429
berry fruit roll-up	7	1	5	16	2	2.5	141			1.77	betty crocker	92	7	0	0		14	50	1	0.3	0.3	0	50	12	0	7	0	0	15	0	0		357.143	7.1	2.1	2.1	0	357.1	85.7	0	50	0	0	9	0	0		0	64.2857
berry fruit roll-up	7	1	5	15	1	3.39	141			2.4	betty crocker	92	7	0	0		14	50	1	0.3	0.3	0	50	12	0	7	0	0	15	0	0		357.143	7.1	2.1	2.1	0	357.1	85.7	0	50	0	0	9	0	0		0	64.2857
butterscotch pudding	7	1	5	16	2	1.25	396			0.32	snack pack	192	7	0	0		99	120	3	1	0	0	150	22	1	15	1	0	0	2	0		121.212	3	1	0	0	151.5	22.2	1	15.2	1	0	0	22	0		0	0
cherry/lemon lime jello	7	1	5	16	2	1.25	396			0.32	snack pack	235	7	0	0		99	100	0	0	0	0	40	26	0	21	0	0	0	0	0		101.01	0	0	0	0	40.4	26.3	0	21.2	0	0	0	0	0		0	0
chocolate and butterscotch pudding	7	1	5	15	1	5.49	1190			0.46	snack pack	277	7	0	0		99	120	3.5	1	0	0	125	21	1	15	1	0	2	2	6		121.212	3.5	1	0	0	126.3	21.2	1	15.2	1	0	1.2	22	0.84		0	1.21212
Chocolate brownies	7	1	2	9	2	4.99	228			2.19	Compliments	280	7	1	0		38	170	9	1.5	0	25	95	20	1	15	2	0	0	2	10		447.368	23.7	3.9	0	65.8	250	52.6	2.6	39.5	5.3	0	0	22	1.4		0	0
Chocolate covered wafer	7	1	2	9	2	5.49	142			3.87	Glutino	312	7	0	0		30	160	8	6	0	5	35	20	0	13	1	0	0	2	4		533.333	26.7	20	0	16.7	116.7	66.7	0	43.3	3.3	0	0	22	0.56		0	0
chocolate dipped donuts	7	1	5	16	2	6.99	320			2.18	kinnikinnick	315	7	0	0		53	210	7	3	0	15	220	36	1	17	2	0	0	2	2		396.226	13.2	5.7	0	28.3	415.1	67.9	1.9	32.1	3.8	0	0	22	0.28		0	0
Chocolate dipped donut	7	1	2	9	2	6.99	320			2.18	Kinnikinnick	315	7	0	0		53	210	7	3	0	15	220	36	1	17	2	0	0	2	2		396.226	13.2	5.7	0	28.3	415.1	67.9	1.9	32.1	3.8	0	0	22	0.28		0	0
chocolate fudge pudding	7	1	5	15	1	1.25	396			0.32	snack pack	316	7	0	0		99	120	3.5	1	0	0	125	21	1	15	1	0	2	2	6		121.212	3.5	1	0	0	126.3	21.2	1	15.2	1	0	1.2	22	0.84		0	1.21212
chocolate fudge pudding	7	1	5	15	1	5.49	1190			0.46	snack pack	316	7	0	0		99	120	3.5	1	0	0	125	21	1	15	1	0	2	2	6		121.212	3.5	1	0	0	126.3	21.2	1	15.2	1	0	1.2	22	0.84		0	1.21212
chocolate mega chunks	7	1	1	3	2	5.19	283			1.83	EnjoyLife	320	7	0	0		15	80	5	3	0	0	0	9	1	7	1	0	0	0	6		533.333	33.3	20	0	0	0	60	6.7	46.7	6.7	0	0	0	0.84		0	0
Chocolate pudding	7	1	2	9	2	1.25	396			0.32	Snack Pack	322	7	0	0		99	120	3.5	1	0	0	125	21	1	15	1	0	2	2	6		121.212	3.5	1	0	0	126.3	21.2	1	15.2	1	0	1.2	22	0.84		0	1.21212
Chocolate pudding	7	1	2	9	2	1.99	396			0.5	Snack Pack	322	7	0	0		99	120	3.5	1	0	0	125	21	1	15	1	0	2	2	6		121.212	3.5	1	0	0	126.3	21.2	1	15.2	1	0	1.2	22	0.84		0	1.21212
chocolate snack cakes	7	1	2	6	2	4.99	325			1.54	All but Gluten	325	7	0	0		54	250	11	7	0.1	15	220	35	0	27	1	0	0	0	6		462.963	20.4	13	0.2	27.8	407.4	64.8	0	50	1.9	0	0	0	0.84		0	0
chocolate snack cakes	7	1	2	3	2	5.29	325			1.63	All but Gluten	325	7	0	0		54	210	10	5	0.1	0	240	30	1	21	2	0	0	2	6		388.889	18.5	9.3	0.2	0	444.4	55.6	1.9	38.9	3.7	0	0	22	0.84		0	0
cinnamon sugar donuts	7	1	5	16	2	6.99	270			2.59	kinnikinnick	347	7	0	0		45	180	7	3	0	15	220	29	1	11	2	0	0	2	2		400	15.6	6.7	0	33.3	488.9	64.4	2.2	24.4	4.4	0	0	22	0.28		0	0
cinnamon sugar donuts	7	1	2	9	2	6.99	270			2.59	Kinnikinnick	347	7	0	0		45	180	7	3	0	15	220	29	1	11	2	0	0	2	2		400	15.6	6.7	0	33.3	488.9	64.4	2.2	24.4	4.4	0	0	22	0.28		0	0
cinnamon sugar donuts	7	1	1	3	2	6.99	270			2.59	Kinnikinnick	347	7	0	0		45	180	7	3	0	15	220	29	1	11	2	0	0	2	2		400	15.6	6.7	0	33.3	488.9	64.4	2.2	24.4	4.4	0	0	22	0.28		0	0
coconut macaroons	7	1	2	3	2	5.49	300			1.83	All but Gluten	363	7	0	0		50	230	14	13	0	0	60	26	4	19	3	0	0	0	6		460	28	26	0	0	120	52	8	38	6	0	0	0	0.84		0	0
coconut macaroons	7	1	4	2	1	5.79	300			1.93	ALL BUT GLUTEN	363	7	0	0		50	250	16	14	0	0	25	26	3	18	2	0	0	0	4		500	32	28	0	0	50	52	6	36	4	0	0	0	0.56		0	0
coconut macaroons	7	1	2	6	2	1.29	57			2.26	Jennie's	364	7	0	0		57	310	16	16	0	0	20	47	6	34	2	0	0	2	8		543.86	28.1	28.1	0	0	35.1	82.5	10.5	59.6	3.5	0	0	22	1.12		0	0
cranberry orange biscotti	7	1	1	3	2	6.29	275			2.29	Patsy Pie	394	7	0	0		28	82	1.1	1	0	41	15	40	0	7	2	2	0	0	2		292.857	3.9	3.6	0	146.4	53.6	142.9	0	25	7.1	20	0	0	0.28		71.4286	0
Creamy Caramel Dessert	7	1	6	25	1	4.49	500			0.9	Belsoy	405	7	0	0		125	110	2.5	0.4	0	0	60	17	1	14	4	0	0	20	4		88	2	0.3	0	0	48	13.6	0.8	11.2	3.2	0	0	220	0.56		0	0
dark chocolare brownie bites	7	1	5	16	2	6.49	227			2.86	udis	423	7	0	0		45	180	8	5	0	35	100	26	1	16	2	4	0	0	6		400	17.8	11.1	0	77.8	222.2	57.8	2.2	35.6	4.4	40	0	0	0.84		88.8889	0
dark chocolate candy bars	7	1	2	6	2	4.99	125			3.99	Glutino	425	7	0	0		25	130	7	3.5	0	0	15	17	1	11	1	0	0	0	8		520	28	14	0	0	60	68	4	44	4	0	0	0	1.12		0	0
dark chocolate pudding	7	1	5	16	2	5.79	500			1.16	belsoy	429	7	0	0		125	120	3	1	0	0	60	18	2	15	4	0	0	15	10		96	2.4	0.8	0	0	48	14.4	1.6	12	3.2	0	0	165	1.4		0	0
dora the explorer fruit snacks	7	1	5	16	2	2.5	226			1.11	betty crocker	435	7	0	0		22	80	0	25	19	10	0	0	0	0	0	0	25	0	0		363.636	0	113.6	86.4	45.5	0	0	0	0	0	0	15	0	0		0	68.1818
dora the explorer fruit snacks	7	1	5	15	1	3.49	226			1.54	betty crocker	435	7	0	0		22	80	0	25	19	10	0	0	0	0	0	0	25	0	0		363.636	0	113.6	86.4	45.5	0	0	0	0	0	0	15	0	0		0	68.1818
double thick mints	7	1	5	15	1	1.99	160			1.24	ganong	445	7	0	0		17	70	0	0	0	0	0	17	1	12	0	0	0	0	0		411.765	0	0	0	0	0	100	5.9	70.6	0	0	0	0	0		0	0
French Vanilla Dessert	7	1	6	25	1	4.29	500			0.86	Belsoy	485	7	0	0		125	110	2.5	0.5	0	0	70	17	1	13	4	0	0	15	2		88	2	0.4	0	0	56	13.6	0.8	10.4	3.2	0	0	165	0.28		0	0
Fruit flavoured snacks	7	1	2	9	2	5.99	115			5.21	Annie's	490	7	0	0		23	70	0	0	0	0	45	18	0	10	0.3	0	100	0	0		304.348	0	0	0	0	195.7	78.3	0	43.5	1.3	0	60	0	0		0	260.87
Fruit gushers	7	1	6	11	1	3.59	138			2.6	Betty Crocker	491	7	0	0		23	80	1	0.4	0.3	0	40	18	0	9	0	0	20	0	0		347.826	4.3	1.7	1.3	0	173.9	78.3	0	39.1	0	0	12	0	0		0	52.1739
fruit snacks	7	1	5	16	2	1.99	132			1.51	sunkist	492	7	0	0		22	80	0	0	0	0	5	21	0	14	0	0	100	0	0		363.636	0	0	0	0	22.7	95.5	0	63.6	0	0	60	0	0		0	272.727
fruit snacks	7	1	5	15	1	2.79	132			2.11	sunkist	492	7	0	0		22	80	0	0	0	0	5	21	0	14	0	0	100	0	0		363.636	0	0	0	0	22.7	95.5	0	63.6	0	0	60	0	0		0	272.727
Fruit to Go	7	1	6	25	1	10.49	336			3.12	Sun Rype	493	7	0	0		14	50	0	0	0	0	5	12	1	11	0.2	0	2	0	0		357.143	0	0	0	0	35.7	85.7	7.1	78.6	1.4	0	1.2	0	0		0	8.57143
Fruit-by-the-Foot	7	1	6	11	1	3.59	138			2.6	Betty Crocker	494	7	0	0		21	80	1	0.4	0.4	0	45	17	0	10	0	0	20	0	0		380.952	4.8	1.9	1.9	0	214.3	81	0	47.6	0	0	12	0	0		0	57.1429
Fruit-by-the-Foot	7	1	6	10	1	3.69	128			2.88	Betty Crocker	494	7	0	0		21	80	1	0.4	0.4	0	45	17	0	10	0	0	20	0	0		380.952	4.8	1.9	1.9	0	214.3	81	0	47.6	0	0	12	0	0		0	57.1429
fruitsations gummies	7	1	5	16	2	3.99	226			1.77	motts	495	7	0	0		22	80	0	0	0	0	30	19	0	10	0	4	100	0	0		363.636	0	0	0	0	136.4	86.4	0	45.5	0	40	60	0	0		181.818	272.727
gushin' grape fruit gushers	7	1	5	16	2	2.5	138			1.81	betty crocker	532	7	0	0		23	80	1	0.4	0.3	0	40	18	0	9	0	0	20	0	0		347.826	4.3	1.7	1.3	0	173.9	78.3	0	39.1	0	0	12	0	0		0	52.1739
gushin' grape fruit gushers	7	1	5	15	1	3.49	138			2.53	betty crocker	532	7	0	0		23	80	1	0.4	0.3	0	40	18	0	9	0	0	20	0	0		347.826	4.3	1.7	1.3	0	173.9	78.3	0	39.1	0	0	12	0	0		0	52.1739
Ice cream cones	7	1	2	9	2	4.99	36			13.86	Edward & Sons	581	7	0	0		3	12	0	0	0	0	4	2	0	0	0	0	0	0	0		400	0	0	0	0	133.3	66.7	0	0	0	0	0	0	0		0	0
ice cream cones	7	1	3	18	1	3.99	48			8.31	Pane Riso	582	7	0	0		4	13	0	0	0	0	4	2	0	0	0	0	0	0	0		325	0	0	0	0	100	50	0	0	0	0	0	0	0		0	0
ice cream cones	7	1	5	15	1	3.49	48			7.27	PaneRiso	582	7	0	0		4	13	0	0	0	0	4	2	0	0	0	0	0	0	0		325	0	0	0	0	100	50	0	0	0	0	0	0	0		0	0
ice cream cones	7	1	5	5	1	3.49	48			7.27	PaneRiso	582	7	0	0		4	13	0	0	0	0	4	2	0	0	0	0	0	0	0		325	0	0	0	0	100	50	0	0	0	0	0	0	0		0	0
ice cream sandwich pudding	7	1	5	16	2	1.25	396			0.32	snack pack	583	7	0	0		99	120	3.5	1	0	0	140	22	1	15	1	0	0	2	10		121.212	3.5	1	0	0	141.4	22.2	1	15.2	1	0	0	22	1.4		0	0
Jelly Beans	7	1	5	15	1	1.99	160			1.24	ganong	596	7	0	0		40	140	0	0	0	0	10	35	0	25	0	0	0	0	2		350	0	0	0	0	25	87.5	0	62.5	0	0	0	0	0.28		0	0
Jelly Beans	7	1	5	16	2	2.29	180			1.27	ganong	596	7	0	0		40	140	0	0	0	0	10	35	0	25	0	0	0	0	2		350	0	0	0	0	25	87.5	0	62.5	0	0	0	0	0.28		0	0
Ju Jubes	7	1	5	15	1	1.99	160			1.24	ganong	597	7	0	0		42	160	0	0	0	0	10	41	0	26	0	0	0	0	2		380.952	0	0	0	0	23.8	97.6	0	61.9	0	0	0	0	0.28		0	0
lemon meringue pie pudding	7	1	5	16	2	1.25	396			0.32	snack pack	616	7	0	0		99	130	2.5	0.5	0	0	65	27	1	19	0.1	0	0	0	0		131.313	2.5	0.5	0	0	65.7	27.3	1	19.2	0.1	0	0	0	0		0	0
milk chocolate candy bar	7	1	1	3	2	4.99	125			3.99	Glutino	663	7	0	0		25	130	7	4	0	5	25	16	1	11	1	0	0	2	4		520	28	16	0	20	100	64	4	44	4	0	0	22	0.56		0	0
milk chocolate candy bar	7	1	4	2	1	4.99	125			3.99	Glutino	663	7	0	0		25	130	7	4	0	5	25	16	1	11	1	0	0	2	4		520	28	16	0	20	100	64	4	44	4	0	0	22	0.56		0	0
milk chocolate wafer candy bar	7	1	2	3	2	4.99	125			3.99	Glutino	663	7	0	0		25	130	7	4	0	5	25	16	1	11	1	0	0	2	4		520	28	16	0	20	100	64	4	44	4	0	0	22	0.56		0	0
Milk chocolate candy bars	7	1	2	9	2	5.49	125			4.39	Glutino	663	7	0	0		25	130	7	4	0	5	25	16	1	11	1	0	0	2	4		520	28	16	0	20	100	64	4	44	4	0	0	22	0.56		0	0
milk chocolate candy bar	7	1	3	18	1	6.89	125			5.51	Mi-del	664	7	0	0		25	130	7	4	0	5	25	16	1	11	1	0	0	2	4		520	28	16	0	20	100	64	4	44	4	0	0	22	0.56		0	0
mini brownies	7	1	1	3	2	4.99	228			2.19	Compliments	666	7	1	0		38	170	9	1.5	0	25	95	20	1	15	2	0	0	2	10		447.368	23.7	3.9	0	65.8	250	52.6	2.6	39.5	5.3	0	0	22	1.4		0	0
mini brownies	7	1	6	21	1	4.99	280			1.78	President's Choice	667	7	1	0		40	200	12	2.5	0.1	25	60	22	1	16	2	0	0	0	10		500	30	6.3	0.3	62.5	150	55	2.5	40	5	0	0	0	1.4		0	0
mini brownies	7	1	6	25	1	5.29	280			1.89	President's Choice	667	7	1	0		38	170	9	1.5	0	25	95	20	1	15	2	0	0	2	10		447.368	23.7	3.9	0	65.8	250	52.6	2.6	39.5	5.3	0	0	22	1.4		0	0
mini brownies	7	1	2	6	2	5.49	280			1.96	President's Choice	667	7	1	0		38	170	9	1.5	0	25	95	20	1	15	2	0	0	2	10		447.368	23.7	3.9	0	65.8	250	52.6	2.6	39.5	5.3	0	0	22	1.4		0	0
Original rice pudding	7	1	5	16	2	3.99	624			0.64	Kozyshack	743	7	0	0		129	130	2.5	1.5	0.1	15	140	24	0	15	4	0	0	10	2		100.775	1.9	1.2	0.1	11.6	108.5	18.6	0	11.6	3.1	0	0	110	0.28		0	0
Original rice pudding	7	1	5	15	1	3.99	624			0.64	Kozyshack	743	7	0	0		129	130	2.5	1.5	0.1	15	140	24	0	15	4	0	0	10	2		100.775	1.9	1.2	0.1	11.6	108.5	18.6	0	11.6	3.1	0	0	110	0.28		0	0
Peanut Butter crispy rice bar	7	1	5	5	1	5.49	168			3.27	Natures Path Organic	774	7	0	0		28	80	3	0.4	0	0	70	20	1	6	2	0	0	0	4		285.714	10.7	1.4	0	0	250	71.4	3.6	21.4	7.1	0	0	0	0.56		0	0
planes fruit snacks	7	1	5	16	2	2.5	226			1.11	betty crocker	817	7	0	0		22	80	0	25	19	10	0	0	0	0	0	0	25	0	0		363.636	0	113.6	86.4	45.5	0	0	0	0	0	0	15	0	0		0	68.1818
raspberry mousse dessert	7	1	5	15	1	7.99	232			3.44	summer fresh mmm mousse	857	7	0	0		58	130	11	7	0	35	15	9	0	8	1	0	4	2	0		224.138	19	12.1	0	60.3	25.9	15.5	0	13.8	1.7	0	2.4	22	0		0	4.13793
rice ccrispy squares	7	1	4	2	1	2.99	140			2.14	Pure Brax Company	879	7	0	0		20	70	1.5	1.5	0	0	10	15	1	0	8	0	0	0	2		350	7.5	7.5	0	0	50	75	5	0	40	0	0	0	0.28		0	0
rippin berry berry fruit by the foot	7	1	5	16	2	3.29	128			2.57	Betty Crocker	900	7	0	0		21	80	1	0.4	0.4	0	45	17	0	10	0	0	20	0	0		380.952	4.8	1.9	1.9	0	214.3	81	0	47.6	0	0	12	0	0		0	57.1429
rippin berry berry fruit by the foot	7	1	5	16	2	2.5	128			1.95	Betty Crocker	900	7	0	0		21	80	1	0.4	0.4	0	45	17	0	10	0	0	20	0	0		380.952	4.8	1.9	1.9	0	214.3	81	0	47.6	0	0	12	0	0		0	57.1429
scoobydoo fruit snacks	7	1	5	16	2	2.5	226			1.11	Betty Crocker	937	7	0	0		22	80	0	0	0	0	25	19	0	10	0	0	25	0	0		363.636	0	0	0	0	113.6	86.4	0	45.5	0	0	15	0	0		0	68.1818
scooby doo fruit snacks	7	1	5	15	1	3.49	226			1.54	betty crocker	937	7	0	0		22	80	0	25	19	10	0	0	0	0	0	0	25	0	0		363.636	0	113.6	86.4	45.5	0	0	0	0	0	0	15	0	0		0	68.1818
skinny chew chocolate chews	7	1	2	3	2	15.99	180			8.88	Dr. Joey's	978	7	0	0		12	35	1	0.5	0	0	10	10	4	5	0.3	0	0	2	2		291.667	8.3	4.2	0	0	83.3	83.3	33.3	41.7	2.5	0	0	22	0.28		0	0
skinny chew chocolate chews	7	1	1	3	2	15.99	180			8.88	Dr. Joey's	978	7	0	0		12	35	1	0.5	0	0	10	10	4	5	0.3	0	0	2	2		291.667	8.3	4.2	0	0	83.3	83.3	33.3	41.7	2.5	0	0	22	0.28		0	0
Spearmint leaves	7	1	5	15	1	1.99	160			1.24	ganong	1025	7	0	0		40	150	0	0	0	0	10	39	0	26	0	0	0	0	2		375	0	0	0	0	25	97.5	0	65	0	0	0	0	0.28		0	0
Spearmint leaves	7	1	5	16	2	3.79	180			2.11	ganong	1025	7	0	0		40	150	0	0	0	0	10	39	0	26	0	0	0	0	2		375	0	0	0	0	25	97.5	0	65	0	0	0	0	0.28		0	0
spiderman fruit snacks	7	1	5	16	2	2.5	226			1.11	Betty Crocker	1033	7	0	0		22	80	0	0	0	0	25	19	0	10	0	0	25	0	0		363.636	0	0	0	0	113.6	86.4	0	45.5	0	0	15	0	0		0	68.1818
strawberry/orange jello	7	1	5	16	2	1.25	396			0.32	snack pack	1046	7	0	0		99	100	0	0	0	0	40	26	0	21	0	0	0	0	0		101.01	0	0	0	0	40.4	26.3	0	21.2	0	0	0	0	0		0	0
strawberry jello	7	1	5	16	2	1.25	396			0.32	snack pack	1046	7	0	0		99	5	0	0	0	0	40	1	0	0	0	0	0	0	0		5.05051	0	0	0	0	40.4	1	0	0	0	0	0	0	0		0	0
strawberry splash gushers	7	1	5	16	2	2.5	138			1.81	Betty Crocker	1048	7	0	0		23	80	1	0.4	0.3	0	40	18	0	9	0	0	20	0	0		347.826	4.3	1.7	1.3	0	173.9	78.3	0	39.1	0	0	12	0	0		0	52.1739
Sugarcones	7	1	2	9	2	4.99	132			3.78	Edward & Sons	1052	7	0	0		11	45	0	0	0	0	25	10	0	3	0	0	0	0	0		409.091	0	0	0	0	227.3	90.9	0	27.3	0	0	0	0	0		0	0
tapioca pudding mix	7	1	3	17	1	3.69	227			1.63	Club House	1082	7	0	0		10	350	0	0	0	9	0	0	0	0	0	0	0	0	2		3500	0	0	0	90	0	0	0	0	0	0	0	0	0.28		0	0
tapioca mix	7	1	5	16	2	3.59	227			1.58	club house	1085	7	0	0		10	35	0	0	0	0	0	9	0	0	0	0	0	0	2		350	0	0	0	0	0	90	0	0	0	0	0	0	0.28		0	0
toffee caramel pudding	7	1	5	16	2	1.25	396			0.32	snack pack	1096	7	0	0		99	120	3	1	0	0	150	21	0	16	1	0	0	2	0		121.212	3	1	0	0	151.5	21.2	0	16.2	1	0	0	22	0		0	0
tropical tye-dye fruit roll-up	7	1	5	16	2	2.5	141			1.77	betty crocker	1107	7	0	0		14	50	1	0.3	0.3	0	50	12	0	7	0	0	15	0	0		357.143	7.1	2.1	2.1	0	357.1	85.7	0	50	0	0	9	0	0		0	64.2857
tropical tye-dye fruit roll-up	7	1	5	15	1	3.39	141			2.4	betty crocker	1107	7	0	0		14	50	1	0.3	0.3	0	50	12	0	7	0	0	15	0	0		357.143	7.1	2.1	2.1	0	357.1	85.7	0	50	0	0	9	0	0		0	64.2857
vanilla (no sugar) pudding	7	1	5	16	2	1.25	396			0.32	snack pack	1124	7	0	0		99	60	3	0.5	0	0	120	8	0	1	1	0	0	2	0		60.6061	3	0.5	0	0	121.2	8.1	0	1	1	0	0	22	0		0	0
vanilla and chocolate pudding	7	1	5	15	1	1.25	396			0.32	snack pack	1125	7	0	0		99	120	3.5	1	0	0	125	21	1	15	1	0	2	2	6		121.212	3.5	1	0	0	126.3	21.2	1	15.2	1	0	1.2	22	0.84		0	1.21212
vanilla and chocolate pudding	7	1	5	15	1	5.49	1190			0.46	snack pack	1125	7	0	0		99	120	3.5	1	0	0	125	21	1	15	1	0	2	2	6		121.212	3.5	1	0	0	126.3	21.2	1	15.2	1	0	1.2	22	0.84		0	1.21212
vanilla pudding	7	1	5	16	2	1.25	396			0.32	snack pack	1131	7	0	0		99	110	3.5	1	0	0	130	20	0	13	0.4	0	2	2	0		111.111	3.5	1	0	0	131.3	20.2	0	13.1	0.4	0	1.2	22	0		0	1.21212
variety pack fruit byt the foot	7	1	5	15	1	3.29	128			2.57	betty crocker	1135	7	0	0		21	80	1	0.4	0.4	0	45	17	0	10	0	0	20	0	0		380.952	4.8	1.9	1.9	0	214.3	81	0	47.6	0	0	12	0	0		0	57.1429
variety pack gushers	7	1	5	16	2	2.5	138			1.81	betty crocker	1136	7	0	0		23	80	1	0.4	0.3	0	40	18	0	9	0	0	20	0	0		347.826	4.3	1.7	1.3	0	173.9	78.3	0	39.1	0	0	12	0	0		0	52.1739
variety pack gushers	7	1	5	15	1	3.49	138			2.53	betty crocker	1136	7	0	0		23	80	1	0.4	0.3	0	40	18	0	9	0	0	20	0	0		347.826	4.3	1.7	1.3	0	173.9	78.3	0	39.1	0	0	12	0	0		0	52.1739
wintergreen mints	7	1	5	15	1	1.99	160			1.24	ganong	1197	7	0	0		17	70	0	0	0	0	0	17	1	12	0	0	0	0	0		411.765	0	0	0	0	0	100	5.9	70.6	0	0	0	0	0		0	0
rice krispies squares	7	0	4	2	1	3.29	176			1.87	Kellog's		7	0	0		22	90	2.5	0	0	105	5	17	0	8	1	0	0	0	4	10	409.091	11.4	0	0	477.3	22.7	77.3	0	36.4	4.5	0	0	0	0.56	22	0	0
chocolate carmel rice crispy	7	0	5	5	1	2.99	200			1.5	kellogs		7	0	0		25	110	3	2	0	0	95	18	0	11	1	0	0	3	4	8	440	12	8	0	0	380	72	0	44	4	0	0	33	0.56	17.6	0	0
chocolate caramel rice krispy	7	0	4	2	1	3.29	200			1.65	Kellog's		7	0	0		25	110	3	2	0	0	95	0	0	11	1	0	0	2	4	8	440	12	8	0	0	380	0	0	44	4	0	0	22	0.56	17.6	0	0
tapioca mix	7	0	5	16	2	3.69	225			1.64	kraft		7	0	0		6.3	20	0	0	0	0	0	6	0	0	0	0	0	0	0		317.46	0	0	0	0	0	95.2	0	0	0	0	0	0	0		0	0
Two Bite Brownies	7	0	6	25	1	4.79	300			1.6	Farmers Market		7	1	0		38	190	11	4	0	20	120	21	0	14	2	0	0	2	10		500	28.9	10.5	0	52.6	315.8	55.3	0	36.8	5.3	0	0	22	1.4		0	0
Zoo Animals	7	0	6	11	1	1.99	156			1.28	No Name		7	1	0		26	100	0	0	0	0	50	25	1	17	0.1	0	100	0	0		384.615	0	0	0	0	192.3	96.2	3.8	65.4	0.4	0	60	0	0		0	230.769
Fruit flavoured snacks	7	0	2	9	2	3.39	255			1.33	Compliments		7	1	0		26	100	0	0	0	0	50	25	1	17	0.1	0	100	0	0		384.615	0	0	0	0	192.3	96.2	3.8	65.4	0.4	0	60	0	0		0	230.769
cinnamon sugar donuts	7	0	1	3	2	3.4	490			0.69	sobeys		7	1	0		49	170	8	2	2	10	280	24	1	10	3	0	0	4	25		346.939	16.3	4.1	4.1	20.4	571.4	49	2	20.4	6.1	0	0	44	3.5		0	0
Chocolate pudding	7	0	2	9	2	1.49	396			0.38	Compliments		7	1	0		99	110	2	1.5	0	0	125	22	2	17	2	0	0	10	8		111.111	2	1.5	0	0	126.3	22.2	2	17.2	2	0	0	110	1.12		0	0
creamy delites fat free chocolate pudding	7	0	5	16	2	1.49	396			0.38	co-op		7	1	0		99	80	0.3	0.2	0	0	180	19	0	12	2	0	0	4	6		80.8081	0.3	0.2	0	0	181.8	19.2	0	12.1	2	0	0	44	0.84		0	0
2 bite brownies	7	0	1	3	2	4.49	319			1.41	Compliments		7	1	0		38	190	11	4.5	0.1	20	95	20	1	13	2	0	0	0	15		500	28.9	11.8	0.3	52.6	250	52.6	2.6	34.2	5.3	0	0	0	2.1		0	0
mini brownies	7	0	6	21	1	4.29	266			1.61	PC Blue Menu		7	1	0		38	150	5	1.5	0	20	95	24	4	14	2	0	0	2	15		394.737	13.2	3.9	0	52.6	250	63.2	10.5	36.8	5.3	0	0	22	2.1		0	0
2 bit brownies	7	0	2	6	2	4.29	266			1.61	President's Choice Blue Menu		7	1	0		38	150	5	1.5	0	20	95	24	4	14	2	0	0	2	15		394.737	13.2	3.9	0	52.6	250	63.2	10.5	36.8	5.3	0	0	22	2.1		0	0
chocolate chip cookie	7	0	5	15	1	2.5	300			0.83	compliments		7	1	0		29	140	7	3	0	0	80	20	1	9	1	0	0	0	6		482.759	24.1	10.3	0	0	275.9	69	3.4	31	3.4	0	0	0	0.84		0	0
Chocolate cup cakes	7	0	2	6	2	4.99	332			1.5	Compliments		7	1	0		80	320	12	3.5	0.1	50	310	52	1	37	2	0	0	4	10		400	15	4.4	0.1	62.5	387.5	65	1.3	46.3	2.5	0	0	44	1.4		0	0
chocolate caramel cupcakes	7	0	1	3	2	4.99	325			1.54	Compliments		7	1	0		81	360	18	6	0.2	30	270	45	1	32	3	2	0	6	10		444.444	22.2	7.4	0.2	37	333.3	55.6	1.2	39.5	3.7	20	0	66	1.4		24.6914	0
Vanilla flavoured pudding	7	0	2	9	2	1.49	396			0.38	Compliments		7	1	0		99	100	1.5	1	0	0	135	22	1	16	1	0	0	10	2		101.01	1.5	1	0	0	136.4	22.2	1	16.2	1	0	0	110	0.28		0	0
milk chocolate bar	7	0	4	2	1	4.99	300			1.66	President's Choice		7	1	0		38	210	13	8	0	5	30	22	3	18	3	2	0	8	8		552.632	34.2	21.1	0	13.2	78.9	57.9	7.9	47.4	7.9	20	0	88	1.12		52.6316	0
lemon cupcakes	7	0	1	3	2	4.99	332			1.5	Compliments		7	1	0		83	350	18	5	0.2	35	280	43	0	32	3	2	0	4	6		421.687	21.7	6	0.2	42.2	337.3	51.8	0	38.6	3.6	20	0	44	0.84		24.0964	0
vanilla cup cakes	7	0	2	6	2	4.99	332			1.5	Compliments		7	1	0		83	370	20	6	0.2	35	240	45	34	1	2	2	0	4	2		445.783	24.1	7.2	0.2	42.2	289.2	54.2	41	1.2	2.4	20	0	44	0.28		24.0964	0
vanilla cup cakes	7	0	1	3	2	4.99	332			1.5	Compliments		7	1	0		83	370	20	6	0.2	35	240	45	34	1	2	2	0	4	2		445.783	24.1	7.2	0.2	42.2	289.2	54.2	41	1.2	2.4	20	0	44	0.28		24.0964	0
ice cream cones	7	0	3	18	1	2.29	75			3.05	Co-op		7	1	0		4.5	20	0	0	0	0	5	4	0	0	0.4	0	0	0	2		444.444	0	0	0	0	111.1	88.9	0	0	8.9	0	0	0	0.28		0	0
ice cream cups	7	0	5	15	1	2.49	75			3.32	compliments		7	1	0		4.5	20	0	0	0	0	5	4	0	0	0.3	0	0	0	2		444.444	0	0	0	0	111.1	88.9	0	0	6.7	0	0	0	0.28		0	0
Ice cream cups	7	0	2	9	2	2.49	75			3.32	Compliments		7	1	0		4.5	20	0	0	0	0	5	4	0	0	0.3	0	0	0	2		444.444	0	0	0	0	111.1	88.9	0	0	6.7	0	0	0	0.28		0	0
Ju Jubes	7	0	5	15	1	4.29	800			0.54	ganong		7	0	0		38	150	0	0	0	0	0	37	1	27	0	0	0	0	0		394.737	0	0	0	0	0	97.4	2.6	71.1	0	0	0	0	0		0	0
A.B. candies	7	0	5	15	1	4.29	800			0.54	ganong		7	0	0		42	160	0	0	0	0	0	41	0	36	0	0	0	0	0		380.952	0	0	0	0	0	97.6	0	85.7	0	0	0	0	0		0	0
Strawberry Jello powder	7	0	2	9	2	1.49	170			0.88	Jell-o		7	0	0		21	80	0	0	0	0	75	19	0	19	2	0	0	0	0		380.952	0	0	0	0	357.1	90.5	0	90.5	9.5	0	0	0	0		0	0
green leaves	7	0	5	16	2	4.29	800			0.54	ganong		7	0	0		40	150	0	0	0	0	0	39	0	34	0	0	0	0	0		375	0	0	0	0	0	97.5	0	85	0	0	0	0	0		0	0
double thick mints	7	0	5	15	1	4.29	800			0.54	ganong		7	0	0		16	60	0	0	0	0	0	15	0	14	0	0	0	0	0		375	0	0	0	0	0	93.8	0	87.5	0	0	0	0	0		0	0
green leaves	7	0	5	15	1	4.29	800			0.54	ganong		7	0	0		40	150	0	0	0	0	0	39	0	34	0	0	0	0	0		375	0	0	0	0	0	97.5	0	85	0	0	0	0	0		0	0
winter green mints	7	0	5	15	1	4.29	800			0.54	ganong		7	0	0		16	60	0	0	0	0	0	15	0	14	0	0	0	0	0		375	0	0	0	0	0	93.8	0	87.5	0	0	0	0	0		0	0
Fruit to Go	7	0	6	25	1	0.49	14			3.5	Sun Rype		7	0	0		14	45	0	0	0	0	5	12	1	10	0.2	0	2	0	0		321.429	0	0	0	0	35.7	85.7	7.1	71.4	1.4	0	1.2	0	0		0	8.57143
real fruit medly gummies	7	0	5	16	2	2	150			1.33	dare		7	0	0		25	80	0	0	0	0	5	20	0	13	1	0	0	0	0		320	0	0	0	0	20	80	0	52	4	0	0	0	0		0	0
real fruit medly gummies	7	0	5	15	1	3.59	150			2.39	dare		7	0	0		25	80	0	0	0	0	5	20	0	13	1	0	0	0	0		320	0	0	0	0	20	80	0	52	4	0	0	0	0		0	0
tapioca	7	0	3	17	1	2.99	225			1.33	kraft		7	0	0		6.3	20	0	0	0	0	0	6	0	0	0	0	0	0	0		317.46	0	0	0	0	0	95.2	0	0	0	0	0	0	0		0	0
fat free vanilla pudding	7	0	5	16	2	1.25	396			0.32	snack pack		7	0	0		99	80	0	0	0	0	140	19	0	14	1	0	0	4	0		80.8081	0	0	0	0	141.4	19.2	0	14.1	1	0	0	44	0		0	0
cinnamon donuts	7	0	5	16	2	2.69	490			0.55	glace bay		7	0	0		49	170	8	2	2	10	280	24	1	10	3	0	0	4	25		346.939	16.3	4.1	4.1	20.4	571.4	49	2	20.4	6.1	0	0	44	3.5		0	0
fat free chocolate pudding	7	0	5	16	2	1.25	396			0.32	snack pack		7	0	0		99	90	0	0	0	0	140	20	1	15	1	0	0	4	4		90.9091	0	0	0	0	141.4	20.2	1	15.2	1	0	0	44	0.56		0	0
Blueberry pop tarts	7	0	2	9	2	3.29	400			0.82	kellogs		7	0	0		50	200	5	1.5	0	0	160	36	1	18	2	0	0	0	10	15	400	10	3	0	0	320	72	2	36	4	0	0	0	1.4		0	0
chocolate crunch nuggets (donuts)	7	0	5	16	2	4.29	520			0.83	mrs dunsters		7	0	0		58	260	13	5	0.4	20	170	34	1	19	3	0	0	6	10		448.276	22.4	8.6	0.7	34.5	293.1	58.6	1.7	32.8	5.2	0	0	66	1.4		0	0
Chocolate soy pudding	7	0	6	25	1	4.49	500			0.9	Belsoy		7	0	0		125	120	2	0.5	0	0	80	21	2	12	4	0	0	4	10		96	1.6	0.4	0	0	64	16.8	1.6	9.6	3.2	0	0	44	1.4		0	0
fat free vanilla and chocolate pudding	7	0	5	15	1	5.49	1190			0.46	snack pack		7	0	0		99	90	0	0	0	0	140	20	1	15	1	0	0	4	4		90.9091	0	0	0	0	141.4	20.2	1	15.2	1	0	0	44	0.56		0	0
bear paws	7	0	1	3	2	4.29	300			1.43	Dare		7	0	0		50	200	6	2	0	15	260	34	0	14	4	0	0	2	10		400	12	4	0	30	520	68	0	28	8	0	0	22	1.4		0	0
Chips Ahoy	7	0	2	9	2	3.69	300			1.23	Mr.Cristie's		7	0	0		29	140	7	3	0	0	115	20	1	10	1	0	0	0	8		482.759	24.1	10.3	0	0	396.6	69	3.4	34.5	3.4	0	0	0	1.12		0	0
chocolate cakes	7	0	1	3	2	3.49	324			1.08	Vachon		7	0	0		54	250	11	7	0.1	15	220	35	0	27	1	0	0	0	6		462.963	20.4	13	0.2	27.8	407.4	64.8	0	50	1.9	0	0	0	0.84		0	0
vanilla cakes	7	0	1	3	2	3.49	324			1.08	Vachon		7	0	0		54	240	11	7	0.1	15	180	34	1	25	1	0	0	2	6		444.444	20.4	13	0.2	27.8	333.3	63	1.9	46.3	1.9	0	0	22	0.84		0	0
cherry chocolate bars	7	0	2	6	2	3.99	210			1.9	Kashi		7	0	0		35	130	2	0.5	0	0	65	24	4	8	5	2	0	2	10		371.429	5.7	1.4	0	0	185.7	68.6	11.4	22.9	14.3	20	0	22	1.4		57.1429	0
banana bread paws	7	0	3	17	1	4.59	270			1.7	Dare		7	0	0		45	180	5	1.5	0	15	180	30	1	13	3	0	0	0	8		400	11.1	3.3	0	33.3	400	66.7	2.2	28.9	6.7	0	0	0	1.12		0	0
banana bread paws	7	0	3	17	1	4.59	270			1.7	Dare		7	0	0		45	180	5	1.5	0	15	180	30	1	13	3	0	0	0	8		400	11.1	3.3	0	33.3	400	66.7	2.2	28.9	6.7	0	0	0	1.12		0	0
oreo	7	0	3	23	1	3.89	300			1.3	Christie		7	0	0		23	110	5	1.5	0	0	75	16	0	9	1	0	0	0	6		478.261	21.7	6.5	0	0	326.1	69.6	0	39.1	4.3	0	0	0	0.84		0	0
golden oreo	7	0	3	23	1	4.99	500			1	Christie		7	0	0		23	110	4.5	1.5	0	0	75	8	0	8	0	0	0	0	4		478.261	19.6	6.5	0	0	326.1	34.8	0	34.8	0	0	0	0	0.56		0	0
milk chocolate brownies	7	0	1	3	2	4.79	450			1.06	Duncan Hines		7	0	0		28	120	3	1	1	0	65	23	1	10	1	0	0	0	4		428.571	10.7	3.6	3.6	0	232.1	82.1	3.6	35.7	3.6	0	0	0	0.56		0	0
Jelly Beans	7	0	5	16	2	4.29	800			0.54	ganong		7	0	0		40	150	0	0	0	0	0	38	0	32	0	0	0	0	2		375	0	0	0	0	0	95	0	80	0	0	0	0	0.28		0	0
Jelly Beans	7	0	5	15	1	4.29	800			0.54	ganong		7	0	0		40	150	0	0	0	0	0	38	0	32	0	0	0	0	2		375	0	0	0	0	0	95	0	80	0	0	0	0	0.28		0	0
Kitkat wafer bar	7	0	2	3	2	2.19	73			3	Nestle		7	0	0		36	190	10	6	0.1	5	30	24	0	18	2	2	4	0	10		527.778	27.8	16.7	0.3	13.9	83.3	66.7	0	50	5.6	20	2.4	0	1.4		55.5556	6.66667
milk chocolate bar	7	0	1	3	2	2.49	100			2.49	Hersheys		7	0	0		50	270	16	10	0.1	10	45	29	1	28	4	0	0	8	8		540	32	20	0.2	20	90	58	2	56	8	0	0	88	1.12		0	0
Peanut butter and banana bites	7	0	2	9	2	3.49	170			2.05	Doel		7	0	0		34	130	3.5	0.5	0	0	55	23	2	11	4	0	0	4	6		382.353	10.3	1.5	0	0	161.8	67.6	5.9	32.4	11.8	0	0	44	0.84		0	0
coconut macaroons	7	0	1	3	2	3.79	210			1.8	Original Two-Bite		7	0	0		30	140	7	6	0	0	35	17	2	12	1	0	0	0	4		466.667	23.3	20	0	0	116.7	56.7	6.7	40	3.3	0	0	0	0.56		0	0
Dunkaroos	7	0	6	10	1	3.59	170			2.11	Betty Crocker		7	0	0		28	120	4.5	1.5	0	0	95	20	1	12	1	0	0	0	4		428.571	16.1	5.4	0	0	339.3	71.4	3.6	42.9	3.6	0	0	0	0.56		0	0
fruit snacks	7	0	5	16	2	1.79	153			1.17	gold d'or		7	0	0		26	90	0	0	0	0	10	23	0	12	0	0	100	0	2		346.154	0	0	0	0	38.5	88.5	0	46.2	0	0	60	0	0.28		0	230.769
milk chocolate	7	0	1	3	2	3.79	300			1.26	bakers		7	0	0		15	70	4	2.5	0	0	10	10	0	10	1	0	0	2	2		466.667	26.7	16.7	0	0	66.7	66.7	0	66.7	6.7	0	0	22	0.28		0	0
fudge brownie	7	0	2	3	2	3.29	61			5.39	Powerbar		7	0	0		61	210	5	3	0	5	120	26	4	12	20	0	0	8	8		344.262	8.2	4.9	0	8.2	196.7	42.6	6.6	19.7	32.8	0	0	88	1.12		0	0
All Dressed Chips	8	1	6	10	1	3.5	270			1.3	Old Dutch	14	8	0	0		50	260	15	1	0	0	300	29	1	3	3	2	10	2	6		520	30	2	0	0	600	58	2	6	6	20	6	22	0.84		40	12
All Dressed Chips	8	1	5	16	2	3.49	255			1.37	Old Dutch	14	8	0	0		50	260	15	1	0	0	300	29	1	3	3	2	10	2	6		520	30	2	0	0	600	58	2	6	6	20	6	22	0.84		40	12
Almond goji cranberry trail mix	8	1	2	9	2	4.99	100			4.99	Prana	26	8	0	0		30	142	9	1	0	0	15	13	2	8	4	10	1	3	10		473.333	30	3.3	0	0	50	43.3	6.7	26.7	13.3	100	0.6	33	1.4		333.333	2
Atlantic Lobster Chips	8	1	5	16	2	3	170			1.76	Covered Bridge	52	8	0	0		50	250	13	1	0	0	260	29	3	2	4	8	35	4	10		500	26	2	0	0	520	58	6	4	8	80	21	44	1.4		160	42
Atlantic Lobster Chips	8	1	5	15	1	3.49	170			2.05	Covered Bridge	52	8	0	0		50	250	13	1	0	0	260	29	3	2	4	8	35	4	10		500	26	2	0	0	520	58	6	4	8	80	21	44	1.4		160	42
bbq chips	8	1	5	15	1	2.5	255			0.98	Old Dutch	74	8	0	0		50	270	16	1	0	0	370	28	2	2	3	2	20	2	8		540	32	2	0	0	740	56	4	4	6	20	12	22	1.12		40	24
bbq chips	8	1	5	16	2	3.49	255			1.37	Old Dutch	74	8	0	0		50	270	16	1	0	0	370	28	2	2	3	2	20	2	8		540	32	2	0	0	740	56	4	4	6	20	12	22	1.12		40	24
BBQ Chips	8	1	6	25	1	3.99	255			1.56	Old Dutch	74	8	0	0		50	270	16	1	0	0	370	8	2	2	3	2	20	0	4		540	32	2	0	0	740	16	4	4	6	20	12	0	0.56		40	24
Biscotti	8	1	2	9	2	6.29	275			2.29	PatsyPie	96	8	0	0		29	95	2.5	0.4	0	40	10	16	1	7	2	2	0	2	2		327.586	8.6	1.4	0	137.9	34.5	55.2	3.4	24.1	6.9	20	0	22	0.28		68.9655	0
Blue organic tortilla chips	8	1	2	3	2	3.99	425			0.94	Que Pasa	112	8	0	0		30	260	12	1	0	0	80	32	3	1	4	0	2	6	6		866.667	40	3.3	0	0	266.7	106.7	10	3.3	13.3	0	1.2	66	0.84		0	4
Blue with flax tortilla chips	8	1	2	3	2	3.49	300			1.16	Neal Brothers foods	113	8	0	0		50	250	14	1.5	0	0	140	30	4	0	4	2	4	6	6		500	28	3	0	0	280	60	8	0	8	20	2.4	66	0.84		40	4.8
Exotic fruit & nuts trail mix	8	1	2	9	2	4.99	100			4.99	Prana	135	8	0	0		30	137	8	1	0	0	10	13	3	8	4	15	24	4	14		456.667	26.7	3.3	0	0	33.3	43.3	10	26.7	13.3	150	14.4	44	1.96		500	48
Chips with Sea Salt	8	1	5	15	1	3.49	170			2.05	Covered Bridge	273	8	0	0		49	250	13	1	0	0	160	29	3	0	3	0	8	0	20		510.204	26.5	2	0	0	326.5	59.2	6.1	0	6.1	0	4.8	0	2.8		0	9.79592
chocolate covered pretzel	8	1	3	18	1	7.49	156			4.8	Glutino	311	8	0	0		40	200	9	7	0	0	240	28	0	17	1	0	0	2	0		500	22.5	17.5	0	0	600	70	0	42.5	2.5	0	0	22	0		0	0
chocolate covered pretzels	8	1	2	6	2	5.99	156			3.84	Glutino	311	8	0	0		40	190	8	7	0	0	250	29	0	17	1	0	0	2	4		475	20	17.5	0	0	625	72.5	0	42.5	2.5	0	0	22	0.56		0	0
chocolate covered pretzels	8	1	2	3	2	5.99	156			3.84	Glutino	311	8	0	0		40	190	8	7	0	0	250	29	0	17	1	0	0	2	4		475	20	17.5	0	0	625	72.5	0	42.5	2.5	0	0	22	0.56		0	0
chocolate covered pretzels	8	1	1	3	2	5.99	156			3.84	Glutino	311	8	0	0		40	190	8	7	0	0	250	29	3	17	1	0	0	2	4		475	20	17.5	0	0	625	72.5	7.5	42.5	2.5	0	0	22	0.56		0	0
Creamy Dill Baked Chips	8	1	5	16	2	3	180			1.67	Old Dutch	406	8	0	0		50	210	4.5	0.5	0	0	260	39	2	5	3	0	15	6	4		420	9	1	0	0	520	78	4	10	6	0	9	66	0.56		0	18
Creamy Dill Baked Chips	8	1	5	15	1	3.5	180			1.94	Old Dutch	406	8	0	0		50	210	4.5	0.5	0	0	260	39	2	5	3	0	15	6	4		420	9	1	0	0	520	78	4	10	6	0	9	66	0.56		0	18
Creamy Dill Pickle Chips	8	1	5	16	2	3	170			1.76	Covered Bridge	407	8	0	0		50	250	13	1	0	0	370	31	3	1	4	0	8	2	20		500	26	2	0	0	740	62	6	2	8	0	4.8	22	2.8		0	9.6
Creamy Dill Pickle Chips	8	1	6	25	1	3.49	170			2.05	Covered Bridge	407	8	0	0		50	250	13	1	0	0	370	31	3	1	4	0	8	2	20		500	26	2	0	0	740	62	6	2	8	0	4.8	22	2.8		0	9.6
Creamy Dill Pickle Chips	8	1	5	15	1	3.49	170			2.05	Covered Bridge	407	8	0	0		50	250	13	1	0	0	370	31	3	1	4	0	8	2	20		500	26	2	0	0	740	62	6	2	8	0	4.8	22	2.8		0	9.6
crinkles BBQ rice chip	8	1	3	22	1	6.89	115			5.99	want-want	412	8	0	0		20	90	1	0	0	0	80	17	0	0	1	0	0	0	2		450	5	0	0	0	400	85	0	0	5	0	0	0	0.28		0	0
crispy bacon chips	8	1	5	15	1	2.5	255			0.98	Old Dutch	415	8	0	0		50	260	14	1	0	0	290	29	2	1	4	0	15	2	6		520	28	2	0	0	580	58	4	2	8	0	9	22	0.84		0	18
crispy bacon chips	8	1	5	16	2	3.49	255			1.37	Old Dutch	415	8	0	0		50	260	14	1	0	0	290	29	2	1	4	0	15	2	6		520	28	2	0	0	580	58	4	2	8	0	9	22	0.84		0	18
Deli rounds	8	1	5	16	2	3	372			0.81	Old Dutch	431	8	0	0		50	250	11	1	0	0	230	34	3	0	4	0	0	6	6		500	22	2	0	0	460	68	6	0	8	0	0	66	0.84		0	0
Deli rounds	8	1	2	9	2	3.49	290			1.2	Old Dutch	431	8	0	0		50	250	11	1	0	0	230	34	3	0	4	0	0	6	6		500	22	2	0	0	460	68	6	0	8	0	0	66	0.84		0	0
Deluxe chocolate trail mix	8	1	2	9	2	4.99	100			4.99	Prana	433	8	0	0		30	153	10	2	0	0	22	12	2	8	4	0	1	3	6		510	33.3	6.7	0	0	73.3	40	6.7	26.7	13.3	0	0.6	33	0.84		0	2
Doritos Nacho cheese	8	1	2	9	2	3.79	245			1.55	Doritos	436	8	0	0		50	260	13	2	0	0	370	32	2	11	3	0	0	6	4		520	26	4	0	0	740	64	4	22	6	0	0	66	0.56		0	0
Doritos Zesty Cheese	8	1	6	11	1	3.69	245			1.51	Doritos	437	8	0	0		50	270	15	2	0	0	390	30	2	1	3	0	0	6	4		540	30	4	0	0	780	60	4	2	6	0	0	66	0.56		0	0
dutch crunch kettle cooked chips	8	1	5	16	2	3.49	200			1.75	old dutch	450	8	0	0		50	260	14	1	0	0	220	30	2	0	4	0	20	0	4		520	28	2	0	0	440	60	4	0	8	0	12	0	0.56		0	24
garden veggie crisps	8	1	3	18	1	2.69	100			2.69	Syperslim	504	8	0	0		20	80	1.5	0.2	0	0	65	16	1	0	2	0	0	0	2		400	7.5	1	0	0	325	80	5	0	10	0	0	0	0.28		0	0
garlic and herb croutons	8	1	3	18	1	6.79	175			3.88	Pane Riso	505	8	0	0		20	70	2	0	0	0	130	15	1	1	1	0	0	0	2		350	10	0	0	0	650	75	5	5	5	0	0	0	0.28		0	0
Homestlye Ketchup Chips	8	1	5	16	2	3	170			1.76	Covered Bridge	557	8	0	0		51	260	13	1	0	0	260	32	3	3	4	2	10	1	20		509.804	25.5	2	0	0	509.8	62.7	5.9	5.9	7.8	20	6	11	2.8		39.2157	11.7647
Homestlye Ketchup Chips	8	1	5	15	1	3.49	170			2.05	Covered Bridge	557	8	0	0		51	260	13	1	0	0	260	32	3	3	4	2	10	1	20		509.804	25.5	2	0	0	509.8	62.7	5.9	5.9	7.8	20	6	11	2.8		39.2157	11.7647
Honey Dijon Potato Chips	8	1	6	25	1	3.69	220			1.68	Kettle	561	8	0	0		40	210	12	1	0	0	210	23	2	2	3	0	15	0	4		525	30	2.5	0	0	525	57.5	5	5	7.5	0	9	0	0.56		0	22.5
honey mustard pretzels	8	1	2	6	2	5.29	170			3.11	Glutino	569	8	0	0		22	170	6	2	0	0	360	30	0	3	1	0	0	0	2		772.727	27.3	9.1	0	0	1636.4	136.4	0	13.6	4.5	0	0	0	0.28		0	0
honey mustard pretzels	8	1	2	3	2	5.29	170			3.11	Glutino	569	8	0	0		22	170	6	2	0	0	360	30	0	3	1	0	0	0	2		772.727	27.3	9.1	0	0	1636.4	136.4	0	13.6	4.5	0	0	0	0.28		0	0
Ketchup chips	8	1	5	15	1	2.5	255			0.98	Old Dutch	605	8	0	0		50	260	14	1	0	0	380	30	2	3	2	2	20	2	6		520	28	2	0	0	760	60	4	6	4	20	12	22	0.84		40	24
Ketchup chips	8	1	5	16	2	3.49	255			1.37	Old Dutch	605	8	0	0		50	260	14	1	0	0	380	30	2	3	2	2	20	2	6		520	28	2	0	0	760	60	4	6	4	20	12	22	0.84		40	24
Ketchup chips	8	1	2	9	2	3.49	255			1.37	Old Dutch	605	8	0	0		50	260	14	1	0	0	380	30	2	3	2	2	20	2	6		520	28	2	0	0	760	60	4	6	4	20	12	22	0.84		40	24
Ketchup chips	8	1	6	25	1	3.49	170			2.05	Covered Bridge	606	8	0	0		51	260	13	1	0	0	260	32	3	3	4	2	10	2	20		509.804	25.5	2	0	0	509.8	62.7	5.9	5.9	7.8	20	6	22	2.8		39.2157	11.7647
Lightly Salted Chips	8	1	6	25	1	3.99	255			1.56	Old Dutch	624	8	0	0		50	260	14	1	0	0	110	30	1	1	4	0	15	0	4		520	28	2	0	0	220	60	2	2	8	0	9	0	0.56		0	18
Montral Steak Spice Chips	8	1	5	16	2	3	170			1.76	Covered Bridge	674	8	0	0		51	250	13	1	0	0	420	31	3	0	4	0	8	0	20		490.196	25.5	2	0	0	823.5	60.8	5.9	0	7.8	0	4.8	0	2.8		0	9.41176
Montral Steak Spice Chips	8	1	5	15	1	3.49	170			2.05	Covered Bridge	674	8	0	0		51	250	13	1	0	0	420	31	3	0	4	0	8	0	20		490.196	25.5	2	0	0	823.5	60.8	5.9	0	7.8	0	4.8	0	2.8		0	9.41176
no salt organic tortilla chips	8	1	5	16	2	3.99	425			0.94	Que Pasa	701	8	0	0		30	260	12	1	0	0	80	32	3	1	4	0	2	6	6		866.667	40	3.3	0	0	266.7	106.7	10	3.3	13.3	0	1.2	66	0.84		0	4
no salt organic tortilla chips	8	1	2	3	2	3.99	425			0.94	Que Pasa	701	8	0	0		30	260	12	1	0	0	80	32	3	1	4	0	2	6	6		866.667	40	3.3	0	0	266.7	106.7	10	3.3	13.3	0	1.2	66	0.84		0	4
organic tortilla chips	8	1	5	16	2	3.99	425			0.94	Que Pasa	727	8	0	0		30	260	12	1	0	0	80	32	3	1	4	0	2	6	6		866.667	40	3.3	0	0	266.7	106.7	10	3.3	13.3	0	1.2	66	0.84		0	4
organic tortilla chips	8	1	2	6	2	3.99	425			0.94	Que Pasa	727	8	0	0		30	260	12	1	0	0	80	32	3	1	4	0	2	6	6		866.667	40	3.3	0	0	266.7	106.7	10	3.3	13.3	0	1.2	66	0.84		0	4
organic tortilla chips	8	1	2	3	2	3.99	425			0.94	Que Pasa	727	8	0	0		30	260	12	1	0	0	80	32	3	1	4	0	2	6	6		866.667	40	3.3	0	0	266.7	106.7	10	3.3	13.3	0	1.2	66	0.84		0	4
original bagel chips	8	1	5	15	1	4.99	170			2.94	Glutino	732	8	0	0		40	180	7	0.5	0	0	330	28	1	5	2	0	0	2	4		450	17.5	1.3	0	0	825	70	2.5	12.5	5	0	0	22	0.56		0	0
original bagel chips	8	1	1	3	2	4.99	170			2.94	Glutino	732	8	0	0		40	180	7	0.5	0	0	330	28	1	5	2	0	0	2	4		450	17.5	1.3	0	0	825	70	2.5	12.5	5	0	0	22	0.56		0	0
Original bagel chips	8	1	2	6	2	4.99	170			2.94	Glutino	732	8	0	0		40	140	5	0.4	0	0	270	23	1	4	1	0	0	0	4		350	12.5	1	0	0	675	57.5	2.5	10	2.5	0	0	0	0.56		0	0
Original bagel chips	8	1	2	3	2	4.99	170			2.94	Glutino	732	8	0	0		40	140	5	0.4	0	0	270	23	1	4	1	0	0	0	4		350	12.5	1	0	0	675	57.5	2.5	10	2.5	0	0	0	0.56		0	0
original bagel chips crisp and crunchy	8	1	1	3	2	5.99	170			3.52	Glutino	732	8	0	0		40	180	7	0.5	0	0	340	29	1	5	1	0	0	0	4		450	17.5	1.3	0	0	850	72.5	2.5	12.5	2.5	0	0	0	0.56		0	0
original bagel chips	8	1	3	18	1	6.29	170			3.7	Glutino	732	8	0	0		40	140	5	0.4	0	0	270	23	1	4	1	0	0	0	4		350	12.5	1	0	0	675	57.5	2.5	10	2.5	0	0	0	0.56		0	0
original baked chips	8	1	5	16	2	3.69	180			2.05	lays oven baked	733	8	0	0		50	200	3	0.5	0	0	230	39	2	4	3	0	2	2	4		400	6	1	0	0	460	78	4	8	6	0	1.2	22	0.56		0	2.4
original baked chips	8	1	5	15	1	3.69	180			2.05	lays oven baked	733	8	0	0		50	200	3	0.5	0	0	230	39	2	4	3	0	2	2	4		400	6	1	0	0	460	78	4	8	6	0	1.2	22	0.56		0	2.4
original chips	8	1	5	15	1	2.5	255			0.98	Old Dutch	739	8	0	0		50	260	15	1	0	0	230	28	1	0	3	0	15	0	4		520	30	2	0	0	460	56	2	0	6	0	9	0	0.56		0	18
Original Chips	8	1	6	25	1	3.99	255			1.56	Old Dutch	739	8	0	0		50	260	14	1	0	0	230	30	1	0	3	0	15	0	6		520	28	2	0	0	460	60	2	0	6	0	9	0	0.84		0	18
original chips	8	1	5	16	2	3.49	255			1.37	Old Dutch	739	8	0	0		50	260	15	1	0	0	230	28	1	0	3	0	15	0	4		520	30	2	0	0	460	56	2	0	6	0	9	0	0.56		0	18
Original Restaurante Chips with Sea Salt	8	1	5	15	1	2.75	360			0.76	Old Dutch	742	8	0	0		50	250	12	1	0	0	230	33	3	0	3	0	0	6	6		500	24	2	0	0	460	66	6	0	6	0	0	66	0.84		0	0
Original Restaurante Chips with Sea Salt	8	1	5	16	2	3	360			0.83	Old Dutch	742	8	0	0		50	250	12	1	0	0	230	33	3	0	3	0	0	6	6		500	24	2	0	0	460	66	6	0	6	0	0	66	0.84		0	0
Parmesan and garlic bagel chips	8	1	2	9	2	4.99	170			2.94	Glutino	768	8	0	0		40	180	7	0.5	0	0	330	28	1	5	2	0	0	2	4		450	17.5	1.3	0	0	825	70	2.5	12.5	5	0	0	22	0.56		0	0
Parmesan and garlic bagel chips	8	1	1	3	2	4.99	170			2.94	Glutino	768	8	0	0		40	180	7	0.5	0	0	330	28	1	5	2	0	0	2	4		450	17.5	1.3	0	0	825	70	2.5	12.5	5	0	0	22	0.56		0	0
parmesan and garlic bagel chips	8	1	5	15	1	4.99	170			2.94	Glutino	768	8	0	0		40	140	5	0.5	0	0	250	23	1	4	1	0	0	2	4		350	12.5	1.3	0	0	625	57.5	2.5	10	2.5	0	0	22	0.56		0	0
parmesan and garlic bagel chips	8	1	2	6	2	4.99	170			2.94	Glutino	768	8	0	0		40	140	5	0.5	0	0	250	23	1	4	1	0	0	2	4		350	12.5	1.3	0	0	625	57.5	2.5	10	2.5	0	0	22	0.56		0	0
parmesan and garlic bagel chips	8	1	2	3	2	4.99	170			2.94	Glutino	768	8	0	0		40	140	5	0.5	0	0	250	23	1	4	1	0	0	2	4		350	12.5	1.3	0	0	625	57.5	2.5	10	2.5	0	0	22	0.56		0	0
parmesean bagel chips	8	1	3	18	1	6.29	170			3.7	Glutino	768	8	0	0		40	140	5	0.4	0	0	270	23	1	4	1	0	0	0	4		350	12.5	1	0	0	675	57.5	2.5	10	2.5	0	0	0	0.56		0	0
plentils (lentil chips) sea salt	8	1	2	6	2	3.49	113			3.09	Enjoy Life	818	8	0	0		40	190	9	0.5	0	0	590	23	2	0	4	0	0	2	8		475	22.5	1.3	0	0	1475	57.5	5	0	10	0	0	22	1.12		0	0
plentils (lentil chips) sea salt	8	1	2	3	2	3.49	113			3.09	Enjoy Life	818	8	0	0		40	190	9	0.5	0	0	590	23	2	0	4	0	0	2	8		475	22.5	1.3	0	0	1475	57.5	5	0	10	0	0	22	1.12		0	0
Popchips Salt and vinegar	8	1	2	9	2	2.99	85			3.52	Popchips	821	8	0	0		40	170	5	0.5	0	0	190	27	1	1	2	0	0	2	2		425	12.5	1.3	0	0	475	67.5	2.5	2.5	5	0	0	22	0.28		0	0
popcorn chips butter flavour	8	1	5	16	2	3.29	127			2.59	Kellogs	822	8	0	0		20	80	1.5	0.3	0	0	125	16	0	0	1	2	0	0	2		400	7.5	1.5	0	0	625	80	0	0	5	20	0	0	0.28		100	0
popcorn chips butter flavour	8	1	1	3	2	3.29	127			2.59	Kellogs	822	8	0	0		20	80	1.5	0.3	0	0	125	16	0	0	1	2	0	0	2		400	7.5	1.5	0	0	625	80	0	0	5	20	0	0	0.28		100	0
popcorn chips kettle corn sweet and salty	8	1	5	16	2	3.29	127			2.59	Kellogs	823	8	0	0		20	90	2.5	0.2	0	0	135	15	0	2	1	2	0	0	2		450	12.5	1	0	0	675	75	0	10	5	20	0	0	0.28		100	0
popcorn chips sweet and salty	8	1	1	3	2	3.29	127			2.59	Kellogs	824	8	0	0		20	80	1.5	0.1	0	0	75	16	0	1	1	2	0	0	2		400	7.5	0.5	0	0	375	80	0	5	5	20	0	0	0.28		100	0
Premium rounds	8	1	2	9	2	5.99	125			4.79	Glutino	833	8	0	0		15	70	2	1	0	5	160	12	0	1	0.3	0	0	0	0		466.667	13.3	6.7	0	33.3	1066.7	80	0	6.7	2	0	0	0	0		0	0
Premium salty mix	8	1	2	9	2	4.99	100			4.99	Prana	834	8	0	0		30	170	14	3	0	0	63	8	3	4	6	1	1	4	8		566.667	46.7	10	0	0	210	26.7	10	13.3	20	10	0.6	44	1.12		33.3333	2
Pretzel sticks	8	1	6	25	1	3.99	200			2	Glutino	835	8	0	0		40	160	4.5	2.5	0	0	560	32	0	2	1	0	0	0	2		400	11.3	6.3	0	0	1400	80	0	5	2.5	0	0	0	0.28		0	0
Pretzel sticks	8	1	1	3	2	8.99	400			2.25	Glutino	835	8	0	0		40	160	4.5	2.5	0	0	560	32	0	2	1	0	0	0	2		400	11.3	6.3	0	0	1400	80	0	5	2.5	0	0	0	0.28		0	0
Pretzel twists	8	1	1	3	2	8.99	400			2.25	Glutino	835	8	0	0		40	160	4.5	2.5	0	0	560	32	0	2	1	0	0	0	2		400	11.3	6.3	0	0	1400	80	0	5	2.5	0	0	0	0.28		0	0
pretzel sticks	8	1	3	18	1	10.89	400			2.72	Glutino	835	8	0	0		40	160	4.5	2.5	0	0	560	32	0	2	1	0	0	0	2		400	11.3	6.3	0	0	1400	80	0	5	2.5	0	0	0	0.28		0	0
pretzel twists	8	1	3	18	1	10.89	400			2.72	Glutino	835	8	0	0		40	160	4.5	2.5	0	0	560	32	0	2	1	0	0	0	2		400	11.3	6.3	0	0	1400	80	0	5	2.5	0	0	0	0.28		0	0
Pretzels	8	1	2	9	2	2.99	75			3.99	Glutuno	835	8	0	0		40	160	4.5	2.5	0	0	560	32	0	2	1	0	0	0	2		400	11.3	6.3	0	0	1400	80	0	5	2.5	0	0	0	0.28		0	0
pretzel twists	8	1	2	6	2	2.99	75			3.99	Glutino	835	8	0	0		40	160	4.5	2.5	0	0	560	32	0	2	1	0	0	0	2		400	11.3	6.3	0	0	1400	80	0	5	2.5	0	0	0	0.28		0	0
pretzel twists	8	1	2	3	2	2.99	75			3.99	Glutino	835	8	0	0		40	160	4.5	2.5	0	0	560	32	0	2	1	0	0	0	2		400	11.3	6.3	0	0	1400	80	0	5	2.5	0	0	0	0.28		0	0
Pretzel sticks	8	1	2	6	2	3.99	200			2	President's Choice	836	8	1	0		30	120	1	0.4	0	5	280	26	2	1	2	0	0	0	2		400	3.3	1.3	0	16.7	933.3	86.7	6.7	3.3	6.7	0	0	0	0.28		0	0
Pretzel sticks	8	1	2	3	2	3.99	200			2	President's Choice	836	8	1	0		30	120	1	0.4	0	5	280	26	2	1	2	0	0	0	2		400	3.3	1.3	0	16.7	933.3	86.7	6.7	3.3	6.7	0	0	0	0.28		0	0
Red and White Restaurante Chips with Sea Salt	8	1	5	15	1	2.75	360			0.76	Old Dutch	859	8	0	0		50	260	12	1	0	0	230	32	3	1	4	0	0	4	6		520	24	2	0	0	460	64	6	2	8	0	0	44	0.84		0	0
Red and White Restaurante Chips with Sea Salt	8	1	5	16	2	3	360			0.83	Old Dutch	859	8	0	0		50	260	12	1	0	0	230	32	3	1	4	0	0	4	6		520	24	2	0	0	460	64	6	2	8	0	0	44	0.84		0	0
restaurante bite size rounds	8	1	5	16	2	3	384			0.78	old dutch	866	8	0	0		50	260	13	1	0	0	230	32	3	0	3	0	0	6	6		520	26	2	0	0	460	64	6	0	6	0	0	66	0.84		0	0
Restaurante Salsa Bowls with Sea Salt	8	1	5	15	1	2.75	276			1	Old Dutch	867	8	0	0		50	250	13	2	0	0	210	33	4	1	4	0	0	2	6		500	26	4	0	0	420	66	8	2	8	0	0	22	0.84		0	0
Restaurante Salsa Bowls with Sea Salt	8	1	5	16	2	3	276			1.09	Old Dutch	867	8	0	0		50	250	13	2	0	0	210	33	4	1	4	0	0	2	6		500	26	4	0	0	420	66	8	2	8	0	0	22	0.84		0	0
Restaurante Salsa Bowls with Sea Salt	8	1	5	15	1	2.75	230			1.2	Old Dutch	867	8	0	0		50	250	13	2	0	0	210	33	4	1	4	0	0	2	6		500	26	4	0	0	420	66	8	2	8	0	0	22	0.84		0	0
rip-L au gratin chips	8	1	5	15	1	2.5	255			0.98	Old Dutch	894	8	0	0		50	250	13	1	0	0	360	30	2	2	3	2	15	2	4		500	26	2	0	0	720	60	4	4	6	20	9	22	0.56		40	18
rip-L au gratin chips	8	1	5	16	2	3.49	255			1.37	Old Dutch	894	8	0	0		50	250	13	1	0	0	360	30	2	2	3	2	15	2	4		500	26	2	0	0	720	60	4	4	6	20	9	22	0.56		40	18
Rip-L Baked Chips	8	1	5	16	2	3	180			1.67	Old Dutch	895	8	0	0		50	200	3	0.5	0	0	230	41	3	5	3	0	10	6	6		400	6	1	0	0	460	82	6	10	6	0	6	66	0.84		0	12
Rip-L Baked Chips	8	1	5	15	1	3.5	180			1.94	Old Dutch	895	8	0	0		50	200	3	0.5	0	0	230	41	3	5	3	0	10	6	6		400	6	1	0	0	460	82	6	10	6	0	6	66	0.84		0	12
rip-L chips	8	1	5	16	2	3.49	255			1.37	Old Dutch	896	8	0	0		50	260	14	1	0	0	230	30	1	0	3	0	15	0	6		520	28	2	0	0	460	60	2	0	6	0	9	0	0.84		0	18
rip-L creamy dill chips	8	1	5	16	2	3.49	255			1.37	Old Dutch	897	8	0	0		50	260	15	1	0	0	300	30	1	2	3	0	15	2	4		520	30	2	0	0	600	60	2	4	6	0	9	22	0.56		0	18
rip-L litly salted chips	8	1	5	15	1	2.5	255			0.98	Old Dutch	898	8	0	0		50	260	14	1	0	0	110	30	1	1	4	0	15	0	4		520	28	2	0	0	220	60	2	2	8	0	9	0	0.56		0	18
rip-L litly salted chips	8	1	5	16	2	3.49	255			1.37	Old Dutch	898	8	0	0		50	260	14	1	0	0	110	30	1	1	4	0	15	0	4		520	28	2	0	0	220	60	2	2	8	0	9	0	0.56		0	18
rip-L sour cream and green onion chips	8	1	5	16	2	3.49	255			1.37	Old Dutch	899	8	0	0		50	250	12	1	0	0	280	32	2	3	3	0	15	2	4		500	24	2	0	0	560	64	4	6	6	0	9	22	0.56		0	18
roastin' chicken chips	8	1	5	15	1	2.5	255			0.98	Old Dutch	916	8	0	0		50	250	13	1	0	0	360	31	1	1	3	0	15	2	6		500	26	2	0	0	720	62	2	2	6	0	9	22	0.84		0	18
roastin' chicken chips	8	1	5	16	2	3.49	255			1.37	Old Dutch	916	8	0	0		50	250	13	1	0	0	360	31	1	1	3	0	15	2	6		500	26	2	0	0	720	62	2	2	6	0	9	22	0.84		0	18
salt and vinegar chips	8	1	5	16	2	3.49	255			1.37	Old Dutch	927	8	0	0		50	250	13	1	0	0	360	32	2	1	2	0	15	2	4		500	26	2	0	0	720	64	4	2	4	0	9	22	0.56		0	18
Salt and vinegar baked chips	8	1	5	15	1	3.5	180			1.94	Old Dutch	927	8	0	0		50	200	3.5	0.5	0	0	340	41	2	3	3	0	10	6	4		400	7	1	0	0	680	82	4	6	6	0	6	66	0.56		0	12
salt free rce cakes	8	1	2	3	2	4.29	241			1.78	Lundberg	929	8	0	0		19	60	0.5	0.1	0	0	2	14	1	0	1	0	0	0	2		315.789	2.6	0.5	0	0	10.5	73.7	5.3	0	5.3	0	0	0	0.28		0	0
Sea Salt and Cracked Pepper Chips	8	1	5	16	2	3	170			1.76	Covered Bridge	940	8	0	0		49	250	13	1	0	0	160	30	3	0	3	0	10	0	20		510.204	26.5	2	0	0	326.5	61.2	6.1	0	6.1	0	6	0	2.8		0	12.2449
Sea Salt and Cracked Pepper Chips	8	1	6	25	1	3.49	170			2.05	Covered Bridge	940	8	0	0		49	250	13	1	0	0	160	30	3	0	3	0	10	0	20		510.204	26.5	2	0	0	326.5	61.2	6.1	0	6.1	0	6	0	2.8		0	12.2449
Sea Salt and Cracked Pepper Chips	8	1	5	15	1	3.49	170			2.05	Covered Bridge	940	8	0	0		49	250	13	1	0	0	160	30	3	0	3	0	10	0	20		510.204	26.5	2	0	0	326.5	61.2	6.1	0	6.1	0	6	0	2.8		0	12.2449
Sea salt and Vinegar Chips	8	1	6	25	1	3.69	220			1.68	Kettle	941	8	0	0		40	210	12	1	0	0	300	23	2	0	3	0	15	0	10		525	30	2.5	0	0	750	57.5	5	0	7.5	0	9	0	1.4		0	22.5
sea salt chips	8	1	1	3	2	3.49	120			2.91	Glutino	942	8	0	0		19	90	3.5	0.5	0	0	85	13	1	2	2	0	0	0	0		473.684	18.4	2.6	0	0	447.4	68.4	5.3	10.5	10.5	0	0	0	0		0	0
Sea Salt Chips	8	1	6	25	1	3.49	170			2.05	Covered Bridge	943	8	0	0		49	250	13	1	0	0	160	29	3	0	3	0	8	0	20		510.204	26.5	2	0	0	326.5	59.2	6.1	0	6.1	0	4.8	0	2.8		0	9.79592
Sea Salt Potato Chips	8	1	6	25	1	3.69	220			1.68	Kettle	944	8	0	0		40	210	13	1	0	0	160	22	2	0	3	0	15	0	4		525	32.5	2.5	0	0	400	55	5	0	7.5	0	9	0	0.56		0	22.5
sloppy joe chips	8	1	5	16	2	3	170			1.76	Covered Bridge	980	8	0	0		50	250	15	1.5	0	0	250	30	3	0	4	2	8	0	20		500	30	3	0	0	500	60	6	0	8	20	4.8	0	2.8		40	9.6
Sloppy Joes Chips	8	1	6	25	1	3.49	170			2.05	Covered Bridge	980	8	0	0		50	250	15	1.5	0	0	250	30	3	0	4	0	8	2	20		500	30	3	0	0	500	60	6	0	8	0	4.8	22	2.8		0	9.6
Smokin' Sweet BBQ Chips	8	1	5	16	2	3	170			1.76	Covered Bridge	999	8	0	0		51	250	12	1	0	0	300	31	3	2	4	4	10	2	20		490.196	23.5	2	0	0	588.2	60.8	5.9	3.9	7.8	40	6	22	2.8		78.4314	11.7647
Smokin' Sweet BBQ Chips	8	1	5	15	1	3.49	170			2.05	Covered Bridge	999	8	0	0		51	250	12	1	0	0	300	31	3	2	4	4	10	2	20		490.196	23.5	2	0	0	588.2	60.8	5.9	3.9	7.8	40	6	22	2.8		78.4314	11.7647
Sour Cream & Onion Chips	8	1	6	25	1	3	170			1.76	Covered Bridge	1007	8	0	0		50	240	13	1	0	0	320	29	3	4	4	0	8	2	20		480	26	2	0	0	640	58	6	8	8	0	4.8	22	2.8		0	9.6
Sour Cream & Onion Chips	8	1	5	16	2	3	170			1.76	Covered Bridge	1007	8	0	0		50	240	13	1	0	0	320	29	3	4	4	0	8	2	15		480	26	2	0	0	640	58	6	8	8	0	4.8	22	2.1		0	9.6
Sour Cream & Onion Chips	8	1	5	15	1	3.49	170			2.05	Covered Bridge	1007	8	0	0		50	240	13	1	0	0	320	29	3	4	4	0	8	2	15		480	26	2	0	0	640	58	6	8	8	0	4.8	22	2.1		0	9.6
Sour Cream & Onion Chips	8	1	6	25	1	3.99	255			1.56	Old Dutch	1008	8	0	0		50	250	12	1	0	0	280	32	2	3	3	0	15	2	4		500	24	2	0	0	560	64	4	6	6	0	9	22	0.56		0	18
Stax original	8	1	2	9	2	2.49	163			1.53	Lays	1041	8	0	0		50	270	17	1.5	0	0	250	28	2	2	2	0	15	0	2		540	34	3	0	0	500	56	4	4	4	0	9	0	0.28		0	18
Sweet BBQ Chips	8	1	6	25	1	3.49	170			2.05	Covered Bridge	1065	8	0	0		51	250	12	1	0	0	300	31	3	2	4	0	8	2	20		490.196	23.5	2	0	0	588.2	60.8	5.9	3.9	7.8	0	4.8	22	2.8		0	9.41176
Sweet Potato Chips	8	1	5	16	2	3	170			1.76	Covered Bridge	1069	8	0	0		50	280	17	1.5	0	0	70	29	2	3	2	40	0	2	8		560	34	3	0	0	140	58	4	6	4	400	0	22	1.12		800	0
Sweet Potato Chips	8	1	5	15	1	3.49	170			2.05	Covered Bridge	1069	8	0	0		50	280	17	1.5	0	0	70	29	2	3	2	40	0	2	8		560	34	3	0	0	140	58	4	6	4	400	0	22	1.12		800	0
sweet potato corn torilla chips	8	1	5	16	2	3.99	156			2.56	simply sprouted way better snacks	1070	8	0	0		28	130	7	0.5	0	0	100	16	2	0	2	6	0	4	4		464.286	25	1.8	0	0	357.1	57.1	7.1	0	7.1	60	0	44	0.56		214.286	0
thick cut potato with sea salt chips	8	1	5	16	2	3	170			1.76	Covered Bridge	1094	8	0	0		50	270	15	1	0	0	160	30	3	0	4	0	4	0	20		540	30	2	0	0	320	60	6	0	8	0	2.4	0	2.8		0	4.8
tortilla chips	8	1	3	22	1	3.29	425			0.77	Que Pasa	1101	8	0	0		30	260	12	1	0	0	80	32	3	1	4	0	2	6	6		866.667	40	3.3	0	0	266.7	106.7	10	3.3	13.3	0	1.2	66	0.84		0	4
tortilla chips	8	1	3	19	1	4.59	425			1.08	que pasa	1101	8	0	0		30	260	12	1	0	0	80	32	3	1	4	0	2	6	6		866.667	40	3.3	0	0	266.7	106.7	10	3.3	13.3	0	1.2	66	0.84		0	4
tortilla chips	8	1	3	18	1	4.59	425			1.08	Qu Pasa	1101	8	0	0		50	260	12	1.5	0	0	80	32	3	1	4	0	0	4	6		520	24	3	0	0	160	64	6	2	8	0	0	44	0.84		0	0
tortilla chips	8	1	3	18	1	4.59	425			1.08	Qu Pasa	1101	8	0	0		50	260	12	1.5	0	0	80	32	3	1	4	0	0	4	6		520	24	3	0	0	160	64	6	2	8	0	0	44	0.84		0	0
tortialla chip	8	1	3	18	1	4.59	425			1.08	Qu Pasa	1101	8	0	0		50	260	12	1.5	0	0	80	32	3	1	4	0	0	4	6		520	24	3	0	0	160	64	6	2	8	0	0	44	0.84		0	0
tortilla chips	8	1	3	19	1	5.99	425			1.41	que pasa	1101	8	0	0		30	260	12	1	0	0	80	32	3	1	4	0	2	6	6		866.667	40	3.3	0	0	266.7	106.7	10	3.3	13.3	0	1.2	66	0.84		0	4
totilla chips	8	1	2	6	2	3.49	300			1.16	Neal Brothers foods	1103	8	0	0		50	260	13	1.5	0	0	120	32	3	0	3	0	4	4	4		520	26	3	0	0	240	64	6	0	6	0	2.4	44	0.56		0	4.8
totilla chips	8	1	2	3	2	3.49	300			1.16	Neal Brothers foods	1103	8	0	0		50	260	13	1.5	0	0	120	32	3	0	3	0	4	4	4		520	26	3	0	0	240	64	6	0	6	0	2.4	44	0.56		0	4.8
veggie straws	8	1	5	16	2	3.79	142			2.67	sensible portions	1150	8	0	0		40	180	10	1	0	0	300	22	1	1	1	0	2	0	0		450	25	2.5	0	0	750	55	2.5	2.5	2.5	0	1.2	0	0		0	3
yogurt covered pretzels	8	1	2	6	2	5.99	156			3.84	Glutino	1204	8	0	0		40	200	9	7	0	0	240	28	0	17	1	0	0	2	0		500	22.5	17.5	0	0	600	70	0	42.5	2.5	0	0	22	0		0	0
yogurt covered pretzels	8	1	2	3	2	5.99	156			3.84	Glutino	1204	8	0	0		40	200	9	7	0	0	240	28	0	17	1	0	0	2	0		500	22.5	17.5	0	0	600	70	0	42.5	2.5	0	0	22	0		0	0
yogurt covered pretzels	8	1	1	3	2	5.99	156			3.84	Glutino	1204	8	0	0		40	200	9	7	0	0	240	25	0	17	1	0	0	2	4		500	22.5	17.5	0	0	600	62.5	0	42.5	2.5	0	0	22	0.56		0	0
yogurt covered pretzel	8	1	3	18	1	7.49	150			4.99	Glutino	1204	8	0	0		40	190	8	7	0	0	250	29	0	17	1	0	0	2	4		475	20	17.5	0	0	625	72.5	0	42.5	2.5	0	0	22	0.56		0	0
pretzels	8	0	3	18	1	2.49	240			1.04	Snyder		8	0	0		50	190	0.5	0	0	0	420	41	1	1	5	0	0	0	15	45	380	1	0	0	0	840	82	2	2	10	0	0	0	2.1	99	0	0
pretzels	8	0	3	18	1	2.49	240			1.04	Snyder		8	0	0		50	190	0.5	0	0	0	420	41	1	1	5	0	0	0	15	45	380	1	0	0	0	840	82	2	2	10	0	0	0	2.1	99	0	0
honey mustard and onion pretzel sticks	8	0	2	6	2	3.49	240			1.45	Snyder's of hanover		8	0	0		40	200	10	4.5	0	0	340	25	1	4	3	0	0	0	8	25	500	25	11.3	0	0	850	62.5	2.5	10	7.5	0	0	0	1.12	55	0	0
veggie stix	8	0	5	16	2	4.49	170			2.64	good healthy natual foods		8	0	0		57	260	10	2	0	0	530	37	0	0	2	25	50	2	20	15	456.14	17.5	3.5	0	0	929.8	64.9	0	0	3.5	250	30	22	2.8	33	438.596	52.6316
Pretzels	8	0	2	9	2	2.49	400			0.62	Compliments		8	1	0		50	200	0.5	0.2	0	0	500	43	2	1	5	0	0	0	10		400	1	0.4	0	0	1000	86	4	2	10	0	0	0	1.4		0	0
Pretzel Sticks	8	0	6	25	1	1.99	200			1	No Name		8	1	0		50	190	1	0	0	0	790	40	2	1	6	0	0	2	10		380	2	0	0	0	1580	80	4	2	12	0	0	22	1.4		0	0
tortilla chips	8	0	2	3	2	2.49	350			0.71	President's Choice		8	1	0		50	350	11	1.5	0	0	160	34	3	0	3	0	0	4	6		700	22	3	0	0	320	68	6	0	6	0	0	44	0.84		0	0
Compliments rounds	8	0	2	9	2	2	250			0.8	Compliments		8	1	0		50	250	12	1	0	0	230	33	2	0	3	0	0	6	6		500	24	2	0	0	460	66	4	0	6	0	0	66	0.84		0	0
Hickory sticks	8	0	2	9	2	2.49	300			0.83	Compliment		8	1	0		50	240	12	1	0	0	390	31	2	0	4	0	15	0	6		480	24	2	0	0	780	62	4	0	8	0	9	0	0.84		0	18
Original Chips	8	0	6	25	1	1.67	200			0.84	President's Choice		8	1	0		50	260	14	1.5	0	0	210	29	1	0	4	0	15	0	6		520	28	3	0	0	420	58	2	0	8	0	9	0	0.84		0	18
Sour Cream & Onion Chips	8	0	6	25	1	1.67	200			0.84	President's Choice		8	1	0		50	250	14	1	0	0	420	29	2	4	3	0	10	4	6		500	28	2	0	0	840	58	4	8	6	0	6	44	0.84		0	12
Nut raisin and cranberry mix	8	0	2	9	2	4.49	400			1.12	Compliments		8	1	0		50	250	15	2.5	0	0	80	23	3	12	7	0	0	2	8		500	30	5	0	0	160	46	6	24	14	0	0	22	1.12		0	0
salt and vinegar chips	8	0	5	16	2	2.25	200			1.13	compliments		8	1	0		50	260	14	1	0	0	410	31	2	0	3	0	10	2	6		520	28	2	0	0	820	62	4	0	6	0	6	22	0.84		0	12
blue corn tortilla chips	8	0	2	3	2	2.99	240			1.25	President's Choice Organics		8	1	0		50	230	9	1.5	0	0	150	33	3	0	5	0	0	4	6		460	18	3	0	0	300	66	6	0	10	0	0	44	0.84		0	0
yellow corn tortilla chips	8	0	2	3	2	2.99	240			1.25	PC Organics		8	1	0		50	230	8	1	0	0	150	36	3	0	4	0	0	10	6		460	16	2	0	0	300	72	6	0	8	0	0	110	0.84		0	0
Ketchup chips	8	0	5	15	1	2.5	200			1.25	compliments		8	1	0		50	260	14	1	0	0	340	31	1	2	3	0	15	2	6		520	28	2	0	0	680	62	2	4	6	0	9	22	0.84		0	18
bbq chips	8	0	5	15	1	2.5	200			1.25	compliments		8	1	0		50	260	14	1	0	0	270	31	2	3	3	2	15	2	4		520	28	2	0	0	540	62	4	6	6	20	9	22	0.56		40	18
regular chips	8	0	5	15	1	2.5	200			1.25	compliments		8	1	0		50	260	15	1	0	0	240	28	1	0	3	0	15	0	4		520	30	2	0	0	480	56	2	0	6	0	9	0	0.56		0	18
Cheddar Snacks	8	0	6	11	1	2.19	200			1.1	No Name		8	1	0		50	280	17	1.5	0	5	400	28	1	1	3	0	0	2	2		560	34	3	0	10	800	56	2	2	6	0	0	22	0.28		0	0
Ketchup chips	8	0	5	16	2	1.25	150			0.83	signal		8	0	0		50	260	14	1	0	0	310	30	1	1	3	0	10	0	0		520	28	2	0	0	620	60	2	2	6	0	6	0	0		0	12
pretzel sticks	8	0	2	6	2	3.79	400			0.95	Rold Gold		8	0	0		50	190	0	0	0	0	860	41	2	2	4	0	0	2	20		380	0	0	0	0	1720	82	4	4	8	0	0	22	2.8		0	0
Classic style pretzel sticks	8	0	2	3	2	3.79	400			0.95	Rold Gold		8	0	0		50	190	0	0	0	0	860	41	2	2	4	0	0	2	20		380	0	0	0	0	1720	82	4	4	8	0	0	22	2.8		0	0
classic stick pretzels	8	0	1	3	2	3.99	400			1	rold gold (Frito Lay)		8	0	0		50	190	2	0.2	0	0	860	41	2	2	4	0	0	2	20		380	4	0.4	0	0	1720	82	4	4	8	0	0	22	2.8		0	0
thins pretzels	8	0	1	3	2	3.99	400			1	rold gold		8	0	0		50	190	2	0.2	0	0	860	41	2	2	4	0	0	2	20		380	4	0.4	0	0	1720	82	4	4	8	0	0	22	2.8		0	0
Classic style thins Pretzels	8	0	2	3	2	3.79	320			1.18	Rold Gold		8	0	0		50	190	2	0.2	0	0	860	41	2	2	4	0	0	2	20		380	4	0.4	0	0	1720	82	4	4	8	0	0	22	2.8		0	0
sea salt beanitos	8	0	2	6	2	3.29	170			1.94	Beanitos		8	0	0		50	250	13	1	0	0	100	27	9	0	7	0	0	4	15		500	26	2	0	0	200	54	18	0	14	0	0	44	2.1		0	0
Roasted salted mixed nuts	8	0	2	9	2	2.99	275			1.09	Beaver		8	0	0		50	330	27	5	0	0	135	9	5	3	12	0	0	2	8		660	54	10	0	0	270	18	10	6	24	0	0	22	1.12		0	0
sour cram and onion chips	8	0	5	16	2	1.25	150			0.83	signal		8	0	0		50	260	14	1	0	0	230	30	2	2	4	0	15	4	6		520	28	2	0	0	460	60	4	4	8	0	9	44	0.84		0	18
restaurante yellow corn chips	8	0	5	15	1	3	348			0.86	old dutch		8	0	0		50	260	13	1	0	0	140	32	5	2	3	0	0	4	6		520	26	2	0	0	280	64	10	4	6	0	0	44	0.84		0	0
rosemary and olive oil chips	8	0	1	3	2	3.29	135			2.44	Grissol		8	0	0		30	130	4	0.5	0	0	250	21	1	2	4	0	0	0	15		433.333	13.3	1.7	0	0	833.3	70	3.3	6.7	13.3	0	0	0	2.1		0	0
Honey mustard & onion pretzel pieces	8	0	2	3	2	3.29	240			1.37	Snyder's of Hanover		8	0	0		40	200	10	4.5	0	0	340	25	1	4	3	0	0	0	8		500	25	11.3	0	0	850	62.5	2.5	10	7.5	0	0	0	1.12		0	0
bite size round chips	8	0	5	16	2	3.49	320			1.09	tostitos		8	0	0		50	260	13	1.5	0	0	200	32	3	0	4	0	0	4	6		520	26	3	0	0	400	64	6	0	8	0	0	44	0.84		0	0
mutilgrain round chips	8	0	5	16	2	3.49	290			1.2	tostitos		8	0	0		50	260	13	1.5	0	0	200	33	3	1	3	0	0	4	6		520	26	3	0	0	400	66	6	2	6	0	0	44	0.84		0	0
original chips	8	0	5	16	2	1.25	150			0.83	signal		8	0	0		50	260	15	1	0	0	240	28	1	0	3	0	15	0	4		520	30	2	0	0	480	56	2	0	6	0	9	0	0.56		0	18
Regular potato chips	8	0	2	9	2	1.25	150			0.83	Signal		8	0	0		50	260	14	1	0	0	230	30	1	0	3	0	15	0	4		520	28	2	0	0	460	60	2	0	6	0	9	0	0.56		0	18
Nacho cheese chips	8	0	2	9	2	3.5	260			1.35	Old Dutch		8	0	0		50	250	13	1	0	0	260	31	3	2	4	0	0	8	6		500	26	2	0	0	520	62	6	4	8	0	0	88	0.84		0	0
Zesty ranch	8	0	2	9	2	2.49	182			1.37	Pringles		8	0	0		50	260	13	1	0	0	260	32	2	1	4	2	0	8	6		520	26	2	0	0	520	64	4	2	8	20	0	88	0.84		40	0
Delux nut and fruit trail mix	8	0	2	9	2	4.99	350			1.43	Planters		8	0	0		35	170	9	2	0	0	45	16	2	13	6	4	0	2	6		485.714	25.7	5.7	0	0	128.6	45.7	5.7	37.1	17.1	40	0	22	0.84		114.286	0
restaurant style white corn chips	8	0	5	15	1	3	300			1	tostitos		8	0	0		50	260	12	1.5	0	0	210	34	3	0	4	0	0	6	4		520	24	3	0	0	420	68	6	0	8	0	0	66	0.56		0	0
tortilla chips	8	0	3	19	1	3.49	220			1.59	Tostitos		8	0	0		50	260	13	1.5	0	0	200	33	3	1	3	0	0	4	6		520	26	3	0	0	400	66	6	2	6	0	0	44	0.84		0	0
tortilla chips	8	0	3	19	1	3.49	220			1.59	Tostitos		8	0	0		50	260	13	1.5	0	0	200	33	3	1	3	0	0	4	6		520	26	3	0	0	400	66	6	2	6	0	0	44	0.84		0	0
tortilla chips	8	0	2	6	2	3.49	220			1.59	Tostitos Multigrain		8	0	0		50	260	13	1.5	0	0	200	33	3	1	3	0	0	4	6		520	26	3	0	0	400	66	6	2	6	0	0	44	0.84		0	0
bagel crisps	8	0	2	6	2	3.69	170			2.17	New York Style Brand		8	0	0		22	110	4.5	0.5	0	0	150	15	1	1	2	0	0	0	8		500	20.5	2.3	0	0	681.8	68.2	4.5	4.5	9.1	0	0	0	1.12		0	0
harvest cheddar sunchips	8	0	5	15	1	3.69	225			1.64	sunchips		8	0	0		50	240	11	1.5	0	0	370	32	4	4	4	2	0	2	6		480	22	3	0	0	740	64	8	8	8	20	0	22	0.84		40	0
Sea salt & malt vinegar chips	8	0	2	3	2	3.79	220			1.72	Miss Vickie's		8	0	0		50	260	15	1.5	0	0	460	29	2	2	3	0	20	2	6		520	30	3	0	0	920	58	4	4	6	0	12	22	0.84		0	24
restaurant style triangle chips	8	0	5	16	2	3.49	300			1.16	tostitos		8	0	0		50	260	12	1.5	0	0	210	34	3	0	4	0	0	6	4		520	24	3	0	0	420	68	6	0	8	0	0	66	0.56		0	0
original kettle cooked chips	8	0	5	15	1	3.99	220			1.81	miss vickie's		8	0	0		50	270	16	1.5	0	0	210	29	2	0	4	0	20	0	6		540	32	3	0	0	420	58	4	0	8	0	12	0	0.84		0	24
sweet chili and sour cream kettle cooked chips	8	0	5	16	2	3.99	220			1.81	miss vickie's		8	0	0		50	260	15	1.5	0	0	400	29	2	1	3	0	20	2	6		520	30	3	0	0	800	58	4	2	6	0	12	22	0.84		0	24
sweet chili and sour cream kettle cooked chips	8	0	5	15	1	3.99	220			1.81	miss vickie's		8	0	0		50	260	15	1.5	0	0	400	29	2	1	3	0	20	2	6		520	30	3	0	0	800	58	4	2	6	0	12	22	0.84		0	24
sesame and garlic toasted snack	8	0	1	3	2	3.29	135			2.44	Grissol		8	0	0		30	140	6	0.5	0	0	170	18	1	1	4	0	0	4	8		466.667	20	1.7	0	0	566.7	60	3.3	3.3	13.3	0	0	44	1.12		0	0
All Dressed Chips	8	0	6	10	1	3	235			1.28	Ruffles		8	0	0		50	270	16	1.5	0	0	580	26	2	1	3	0	15	2	4		540	32	3	0	0	1160	52	4	2	6	0	9	22	0.56		0	18
Ketchup chips	8	0	6	25	1	3.29	255			1.29	Lays		8	0	0		50	260	16	1.5	0	0	430	26	1	2	3	0	10	2	4		520	32	3	0	0	860	52	2	4	6	0	6	22	0.56		0	12
scoops chips	8	0	5	15	1	3	230			1.3	tostitos		8	0	0		50	260	12	1.5	0	0	210	33	3	0	4	0	0	2	4		520	24	3	0	0	420	66	6	0	8	0	0	22	0.56		0	0
scoops chips	8	0	5	15	1	3	230			1.3	tostitos		8	0	0		50	260	12	1.5	0	0	210	33	3	0	4	0	0	2	4		520	24	3	0	0	420	66	6	0	8	0	0	22	0.56		0	0
lightly salted wavy chips	8	0	5	16	2	3	220			1.36	ruffles		8	0	0		50	280	18	2	0	0	140	26	1	0	3	0	20	2	4		560	36	4	0	0	280	52	2	0	6	0	12	22	0.56		0	24
original wavy chips	8	0	5	16	2	3	220			1.36	ruffles		8	0	0		50	280	18	2	0	0	290	26	2	0	3	0	20	2	4		560	36	4	0	0	580	52	4	0	6	0	12	22	0.56		0	24
All dressed chips	8	0	5	16	2	3	220			1.36	Ruffles		8	0	0		50	270	16	1.5	0	0	580	26	2	1	3	0	15	2	4		540	32	3	0	0	1160	52	4	2	6	0	9	22	0.56		0	18
Lightly Salted Chips	8	0	6	25	1	3.49	255			1.37	Lays		8	0	0		50	280	18	2	0	0	125	27	1	0	3	0	20	0	4		560	36	4	0	0	250	54	2	0	6	0	12	0	0.56		0	24
Lightly Salted Chips	8	0	6	25	1	3.49	255			1.37	Lays		8	0	0		50	280	18	2	0	0	125	27	1	0	3	0	20	0	4		560	36	4	0	0	250	54	2	0	6	0	12	0	0.56		0	24
wavy lightly salted chips	8	0	5	15	1	3.49	255			1.37	lays		8	0	0		50	280	18	2	0	0	125	27	1	0	3	0	20	0	4		560	36	4	0	0	250	54	2	0	6	0	12	0	0.56		0	24
Dill Pickle	8	0	6	25	1	3.49	255			1.37	Lays		8	0	0		50	270	17	1.5	0	0	300	26	1	0	3	0	15	2	4		540	34	3	0	0	600	52	2	0	6	0	9	22	0.56		0	18
Salt and Vinegar Chips	8	0	6	25	1	3.49	255			1.37	Lays		8	0	0		50	270	17	1.5	0	0	450	26	1	1	3	0	10	2	4		540	34	3	0	0	900	52	2	2	6	0	6	22	0.56		0	12
Sour Cream & Onion Chips	8	0	6	25	1	3.49	255			1.37	Lays		8	0	0		50	270	17	2	0	0	290	26	1	1	3	0	15	2	4		540	34	4	0	0	580	52	2	2	6	0	9	22	0.56		0	18
dill pickle chips	8	0	5	16	2	3.49	255			1.37	lays		8	0	0		50	270	17	1.5	0	0	300	26	1	0	3	0	15	2	4		540	34	3	0	0	600	52	2	0	6	0	9	22	0.56		0	18
roast chicken chips	8	0	5	16	2	3.49	255			1.37	lays		8	0	0		50	270	17	1.5	0	0	370	26	1	0	4	0	15	2	4		540	34	3	0	0	740	52	2	0	8	0	9	22	0.56		0	18
smokey bacon chips	8	0	5	16	2	3.49	255			1.37	lays		8	0	0		50	270	17	1.5	0	0	340	27	1	2	3	0	15	2	4		540	34	3	0	0	680	54	2	4	6	0	9	22	0.56		0	18
roast chicken chips	8	0	5	15	1	3.49	255			1.37	lays		8	0	0		50	270	17	1.5	0	0	370	26	1	0	4	0	15	2	4		540	34	3	0	0	740	52	2	0	8	0	9	22	0.56		0	18
smokey bacon chips	8	0	5	15	1	3.49	255			1.37	lays		8	0	0		50	270	17	1.5	0	0	340	27	1	2	3	0	15	2	4		540	34	3	0	0	680	54	2	4	6	0	9	22	0.56		0	18
Nut candy and mixed nutes	8	0	2	9	2	4.99	350			1.43	Planters		8	0	0		30	160	11	2.5	0	0	45	11	1	9	5	2	0	15	4		533.333	36.7	8.3	0	0	150	36.7	3.3	30	16.7	20	0	165	0.56		66.6667	0
scoops chips	8	0	5	16	2	3.49	230			1.52	tostitos		8	0	0		50	260	12	1.5	0	0	210	33	3	0	4	0	0	2	4		520	24	3	0	0	420	66	6	0	8	0	0	22	0.56		0	0
All dressed chips	8	0	2	9	2	3.79	235			1.61	Ruffles		8	0	0		50	270	16	1.5	0	0	580	26	2	1	3	0	15	2	4		540	32	3	0	0	1160	52	4	2	6	0	9	22	0.56		0	18
Doritos Zesty Cheese	8	0	5	16	2	3.79	230			1.65	Doritos		8	0	0		50	270	15	2	0	0	390	30	2	1	3	0	0	6	4		540	30	4	0	0	780	60	4	2	6	0	0	66	0.56		0	0
bbq chips	8	0	5	16	2	2.99	180			1.66	lays		8	0	0		50	270	17	1.5	0	0	270	27	1	3	3	2	15	2	4		540	34	3	0	0	540	54	2	6	6	20	9	22	0.56		40	18
80% organic tortilla chips	8	0	2	3	2	3.99	240			1.66	Tostitos		8	0	0		50	250	11	1	0	0	180	34	2	1	3	0	0	4	4		500	22	2	0	0	360	68	4	2	6	0	0	44	0.56		0	0
BBQ Chips	8	0	6	25	1	3.29	180			1.83	Lays		8	0	0		50	270	17	1.5	0	0	270	27	1	3	3	2	15	2	4		540	34	3	0	0	540	54	2	6	6	20	9	22	0.56		40	18
oven baked bbq chips	8	0	5	16	2	3.69	180			2.05	lays		8	0	0		50	210	5	1	0	0	320	37	2	5	3	0	2	2	4		420	10	2	0	0	640	74	4	10	6	0	1.2	22	0.56		0	2.4
oven baked cheddar and sour cream chips	8	0	5	16	2	3.69	180			2.05	ruffles		8	0	0		50	190	5	1	0	0	410	34	3	3	3	0	2	2	4		380	10	2	0	0	820	68	6	6	6	0	1.2	22	0.56		0	2.4
baked snack bites- pamsean and garlic	8	0	2	6	2	1.99	150			1.33	Twistos		8	0	0		20	100	4	0.3	0	0	130	13	1	1	2	0	0	0	2		500	20	1.5	0	0	650	65	5	5	10	0	0	0	0.28		0	0
sea salt pepper chips	8	0	1	3	2	2.99	85			3.52	popchips		8	0	0		40	170	6	0.5	0	0	270	26	2	1	2	0	0	2	4		425	15	1.3	0	0	675	65	5	2.5	5	0	0	22	0.56		0	0
parmesan and garlic chips	8	0	1	3	2	2.69	150			1.79	Twistos		8	0	0		20	100	4	0.3	0	0	130	13	1	1	2	0	0	0	2		500	20	1.5	0	0	650	65	5	5	10	0	0	0	0.28		0	0
Biscotti	8	0	2	9	2	3.79	156			2.43	Nonni's		8	0	0		20	90	3	1	0.1	20	65	14	0	7	2	0	0	0	2		450	15	5	0.5	100	325	70	0	35	10	0	0	0	0.28		0	0
Salt and vinegar chips	8	0	2	9	2	2.49	100			2.49	Crispy Minis		8	0	0		20	90	2.5	0.3	0	0	410	15	1	1	1	0	0	0	2		450	12.5	1.5	0	0	2050	75	5	5	5	0	0	0	0.28		0	0
BBQ chips	8	0	1	3	2	3.29	113			2.91	Kellogs		8	0	0		20	80	1.5	0	0	0	140	15	1	2	1	2	0	0	2		400	7.5	0	0	0	700	75	5	10	5	20	0	0	0.28		100	0
cheddar chips	8	0	1	3	2	3.29	113			2.91	Kellogs		8	0	0		20	80	2	0.5	0	0	160	15	1	1	1	0	0	2	2		400	10	2.5	0	0	800	75	5	5	5	0	0	22	0.28		0	0
salt and vinegar chips	8	0	1	3	2	3.29	113			2.91	Kellogs		8	0	0		20	80	1.5	0.1	0	0	190	15	2	2	1	0	0	0	2		400	7.5	0.5	0	0	950	75	10	10	5	0	0	0	0.28		0	0
Cheddar popped! Cracker chips	8	0	2	9	2	2.99	100			2.99	Breton		8	0	0		20	90	3	0.4	0	0	210	14	1	2	2	0	0	2	2		450	15	2	0	0	1050	70	5	10	10	0	0	22	0.28		0	0
pop chip cheddar	8	0	1	3	2	2.99	85			3.52	popchips		8	0	0		40	170	6	1	0	0	270	26	1	2	3	0	0	4	2		425	15	2.5	0	0	675	65	2.5	5	7.5	0	0	44	0.28		0	0
apple cinnamon rice crackers	9	1	1	3	2	3.79	90			4.21	mum-mum snax	42	9	0	0		15	70	3	0.3	0	0	50	11	1	3	1	0	0	0	2		466.667	20	2	0	0	333.3	73.3	6.7	20	6.7	0	0	0	0.28		0	0
barbeque rice chips	9	1	1	3	2	2.99	115			2.6	want-want crinkles (Mummum's)	70	9	0	0		23	100	1.5	0.2	0	0	180	19	0	2	1	0	0	0	2		434.783	6.5	0.9	0	0	782.6	82.6	0	8.7	4.3	0	0	0	0.28		0	0
BBQ rice crisps	9	1	1	3	2	3.19	100			3.19	Hot Kid (Taiwan)	75	9	0	0		20	90	1	0.1	0	0	65	17	0	0.3	2	0	0	0	4		450	5	0.5	0	0	325	85	0	1.5	10	0	0	0	0.56		0	0
BBQ rice chips	9	1	5	5	1	3.29	100			3.29	Hot Kid (Taiwan)	75	9	0	0		20	90	1	0.1	0	0	105	17	0	0.1	2	0	0	0	4		450	5	0.5	0	0	525	85	0	0.5	10	0	0	0	0.56		0	0
Breton cracker Herb and Garlic	9	1	5	15	1	2.89	135			2.14	Dare (Breton)	103	9	0	0		18	90	4.5	2	0	0	80	12	1	1	1	0	0	0	2		500	25	11.1	0	0	444.4	66.7	5.6	5.6	5.6	0	0	0	0.28		0	0
Breton cracker Herb and Garlic	9	1	3	1	1	2.99	135			2.21	Dare (Breton)	103	9	0	0		18	90	4.5	2	0	0	80	12	1	1	1	0	0	0	2		500	25	11.1	0	0	444.4	66.7	5.6	5.6	5.6	0	0	0	0.28		0	0
Breton cracker Herb and Garlic	9	1	5	16	2	3.49	135			2.59	Dare (Breton)	103	9	0	0		18	90	4.5	2	0	0	80	12	1	1	1	0	0	0	2		500	25	11.1	0	0	444.4	66.7	5.6	5.6	5.6	0	0	0	0.28		0	0
Herb and garlic crackers	9	1	2	9	2	3.49	135			2.59	Breton	103	9	0	0		18	90	4.5	2	0	0	60	12	1	1	1	0	0	0	2		500	25	11.1	0	0	333.3	66.7	5.6	5.6	5.6	0	0	0	0.28		0	0
herb and garlic breton crackers	9	1	3	24	1	3.49	135			2.59	Dare (Breton)	103	9	0	0		18	90	4.5	2	0	0	80	12	1	1	1	0	0	0	2		500	25	11.1	0	0	444.4	66.7	5.6	5.6	5.6	0	0	0	0.28		0	0
herb and garlic breton crackers	9	1	3	22	1	3.49	135			2.59	Dare (Breton)	103	9	0	0		18	90	4.5	2	0	0	80	12	1	1	1	0	0	0	2		500	25	11.1	0	0	444.4	66.7	5.6	5.6	5.6	0	0	0	0.28		0	0
herb and garlic cracker	9	1	3	18	1	3.49	135			2.59	Dare (Breton)	103	9	0	0		18	90	4.5	2	0	0	80	12	1	1	1	0	0	0	2		500	25	11.1	0	0	444.4	66.7	5.6	5.6	5.6	0	0	0	0.28		0	0
herb and garlic breton cracker	9	1	5	5	1	3.49	135			2.59	Dare (Breton)	103	9	0	0		18	90	4.5	2	0	0	80	12	1	1	1	0	0	0	2		500	25	11.1	0	0	444.4	66.7	5.6	5.6	5.6	0	0	0	0.28		0	0
herb and garlic breton cracker	9	1	3	4	1	3.59	135			2.66	Dare (Breton)	103	9	0	0		18	90	4.5	2	0	0	80	12	1	1	1	0	0	0	2		500	25	11.1	0	0	444.4	66.7	5.6	5.6	5.6	0	0	0	0.28		0	0
Breton cracker Herb and Garlic	9	1	4	2	1	3.69	135			2.73	Dare (Breton)	103	9	0	0		18	90	4.5	2	0	0	80	12	1	1	1	0	0	0	2		500	25	11.1	0	0	444.4	66.7	5.6	5.6	5.6	0	0	0	0.28		0	0
herb and garlic breton cracker	9	1	1	3	2	3.49	120			2.91	Dare (Breton)	103	9	0	0		18	90	4.5	2	0	0	60	12	1	1	1	0	0	0	2		500	25	11.1	0	0	333.3	66.7	5.6	5.6	5.6	0	0	0	0.28		0	0
black bean breton crackers	9	1	3	24	1	3.49	120			2.91	Dare (Breton)	104	9	0	0		20	100	4.5	2	0	0	120	13	3	1	2	0	0	2	4		500	22.5	10	0	0	600	65	15	5	10	0	0	22	0.56		0	0
black bean breton crackers	9	1	3	22	1	3.49	120			2.91	Dare (Breton)	104	9	0	0		20	100	4.5	2	0	0	120	13	3	1	2	0	0	2	4		500	22.5	10	0	0	600	65	15	5	10	0	0	22	0.56		0	0
breton black bean cracker	9	1	3	19	1	3.49	120			2.91	Dare (Breton)	104	9	0	0		20	100	4.5	2	0	0	120	13	3	1	2	0	0	2	4		500	22.5	10	0	0	600	65	15	5	10	0	0	22	0.56		0	0
breton black bean cracker	9	1	3	19	1	3.49	120			2.91	Dare (Breton)	104	9	0	0		20	100	4.5	2	0	0	120	13	3	1	2	0	0	2	4		500	22.5	10	0	0	600	65	15	5	10	0	0	22	0.56		0	0
breton black bean cracker	9	1	3	18	1	3.49	120			2.91	Dare (Breton)	104	9	0	0		20	100	4.5	2	0	0	120	13	3	1	2	0	0	2	4		500	22.5	10	0	0	600	65	15	5	10	0	0	22	0.56		0	0
breton bean crackers	9	1	3	23	1	3.49	135			2.59	Dare (Breton)	104	9	0	0		18	90	4.5	2	0	0	80	12	1	1	1	0	0	0	2		500	25	11.1	0	0	444.4	66.7	5.6	5.6	5.6	0	0	0	0.28		0	0
breton bean crackers	9	1	3	23	1	3.49	135			2.59	Dare (Breton)	104	9	0	0		18	90	4.5	2	0	0	80	12	1	1	1	0	0	0	2		500	25	11.1	0	0	444.4	66.7	5.6	5.6	5.6	0	0	0	0.28		0	0
black bean with onion and garlic cracker	9	1	5	15	1	2.89	120			2.41	Breton (Dare foods)	106	9	0	0		20	100	4.5	2	0	0	120	13	3	1	2	0	0	2	4		500	22.5	10	0	0	600	65	15	5	10	0	0	22	0.56		0	0
black bean with onion and garlic cracker	9	1	5	16	2	3.49	135			2.59	Breton (Dare foods)	106	9	0	0		20	100	4.5	2	0	0	120	13	3	1	2	0	0	2	4		500	22.5	10	0	0	600	65	15	5	10	0	0	22	0.56		0	0
black bean with onion and garlic cracker	9	1	1	3	2	3.49	120			2.91	Breton (Dare foods)	106	9	0	0		20	100	4.5	2	0	0	120	13	3	1	2	0	0	2	4		500	22.5	10	0	0	600	65	15	5	10	0	0	22	0.56		0	0
Bread crumbs	9	1	1	3	2	4.79	340			1.41	Glutino	122	9	0	0		30	110	1	0	0	0	0	23	1	1	3	0	0	0	2		366.667	3.3	0	0	0	0	76.7	3.3	3.3	10	0	0	0	0.28		0	0
bread crumbs	9	1	1	3	2	5.99	350			1.71	kinnikinnick	123	9	0	0		30	110	1	0.4	0	0	230	24	2	0	1	0	0	10	2		366.667	3.3	1.3	0	0	766.7	80	6.7	0	3.3	0	0	110	0.28		0	0
bread crumbs	9	1	5	16	2	7.49	350			2.14	kinnikinnick	123	9	0	0		30	110	1	0.4	0	0	230	24	2	0	1	0	0	10	2		366.667	3.3	1.3	0	0	766.7	80	6.7	0	3.3	0	0	110	0.28		0	0
breton cracker	9	1	3	20	1	2.99	135			2.21	Dare (Breton)	131	9	0	0		20	100	4.5	2	0	0	120	13	3	1	2	0	0	2	4		500	22.5	10	0	0	600	65	15	5	10	0	0	22	0.56		0	0
breton cracker	9	1	3	20	1	2.99	135			2.21	Dare (Breton)	131	9	0	0		20	100	4.5	2	0	0	120	13	3	1	2	0	0	2	4		500	22.5	10	0	0	600	65	15	5	10	0	0	22	0.56		0	0
original cracker	9	1	3	18	1	3.49	135			2.59	Dare	131	9	0	0		18	90	4.5	2	0	0	80	12	1	1	1	0	0	0	2		500	25	11.1	0	0	444.4	66.7	5.6	5.6	5.6	0	0	0	0.28		0	0
original breton cracker	9	1	5	5	1	3.49	135			2.59	Dare	131	9	0	0		18	90	4.5	2	0	0	80	12	1	1	1	0	0	0	2		500	25	11.1	0	0	444.4	66.7	5.6	5.6	5.6	0	0	0	0.28		0	0
original breton cracker	9	1	3	4	1	3.59	135			2.66	Dare	131	9	0	0		18	90	4.5	2	0	0	80	12	1	1	1	0	0	0	2		500	25	11.1	0	0	444.4	66.7	5.6	5.6	5.6	0	0	0	0.28		0	0
Breton cracker original with flax	9	1	5	15	1	2.89	135			2.14	Dare (Breton)	133	9	0	0		18	90	4.5	2	0	0	80	12	1	1	1	0	0	0	2		500	25	11.1	0	0	444.4	66.7	5.6	5.6	5.6	0	0	0	0.28		0	0
Breton cracker original with flax	9	1	3	1	1	2.99	135			2.21	Dare (Breton)	133	9	0	0		18	90	4.5	2	0	0	80	12	1	1	1	0	0	0	2		500	25	11.1	0	0	444.4	66.7	5.6	5.6	5.6	0	0	0	0.28		0	0
Breton cracker original with flax	9	1	3	23	1	3.49	135			2.59	Dare (Breton)	133	9	0	0		18	90	4.5	2	0	0	80	12	1	1	1	0	0	0	2		500	25	11.1	0	0	444.4	66.7	5.6	5.6	5.6	0	0	0	0.28		0	0
Breton cracker original with flax	9	1	5	16	2	3.49	135			2.59	Dare (Breton)	133	9	0	0		18	90	4.5	2	0	0	80	12	1	1	1	0	0	0	2		500	25	11.1	0	0	444.4	66.7	5.6	5.6	5.6	0	0	0	0.28		0	0
Breton cracker original with flax	9	1	4	2	1	3.69	135			2.73	Dare (Breton)	133	9	0	0		18	90	4.5	2	0	0	80	12	1	1	1	0	0	0	2		500	25	11.1	0	0	444.4	66.7	5.6	5.6	5.6	0	0	0	0.28		0	0
Breton cracker original with flax	9	1	1	3	2	3.49	120			2.91	Dare (Breton)	133	9	0	0		18	90	4.5	2	0	0	80	12	1	1	1	0	0	0	2		500	25	11.1	0	0	444.4	66.7	5.6	5.6	5.6	0	0	0	0.28		0	0
breton popped chick pea and red bean cracker	9	1	5	16	2	2.5	100			2.5	Dare (Breton)	136	9	0	0		20	90	3	0.3	0	0	230	14	2	0	2	0	0	2	4		450	15	1.5	0	0	1150	70	10	0	10	0	0	22	0.56		0	0
breton popped sweet chili cracker	9	1	5	16	2	2.5	100			2.5	Dare (Breton)	137	9	0	0		20	80	2.5	0.3	0	0	105	14	2	1	2	0	0	2	4		400	12.5	1.5	0	0	525	70	10	5	10	0	0	22	0.56		0	0
salted brown rice cakes	9	1	2	3	2	4.29	241			1.78	Lundberg	148	9	0	0		19	60	0.5	0.1	0	0	35	14	1	0	1	0	0	0	2		315.789	2.6	0.5	0	0	184.2	73.7	5.3	0	5.3	0	0	0	0.28		0	0
brown rice cakes	9	1	1	3	2	4.49	241			1.86	Lundberg	148	9	0	0		19	60	0.5	0.1	0	0	35	14	1	0	1	0	0	0	2		315.789	2.6	0.5	0	0	184.2	73.7	5.3	0	5.3	0	0	0	0.28		0	0
brown rice cakes	9	1	5	16	2	4.99	241			2.07	Lundberg	148	9	0	0		19	60	0.5	0.1	0	0	35	14	1	0	1	0	0	0	2		315.789	2.6	0.5	0	0	184.2	73.7	5.3	0	5.3	0	0	0	0.28		0	0
brown rice cakes	9	1	1	3	2	4.99	241			2.07	Lundberg	148	9	0	0		19	60	0.5	0.1	0	0	35	14	1	0	1	0	0	0	2		315.789	2.6	0.5	0	0	184.2	73.7	5.3	0	5.3	0	0	0	0.28		0	0
brown rice crisps	9	1	3	18	1	2.69	100			2.69	Syperslim	149	9	0	0		20	90	1.5	0.2	0	0	60	17	1	0	1	0	0	0	2		450	7.5	1	0	0	300	85	5	0	5	0	0	0	0.28		0	0
Brown rice crisps bacon flavour	9	1	5	5	1	3.29	100			3.29	Christie	150	9	0	0		20	90	1	0.1	0	0	105	17	0	0.1	2	0	0	0	4		450	5	0.5	0	0	525	85	0	0.5	10	0	0	0	0.56		0	0
Butter Popcorn Rice Crisps	9	1	6	25	1	2	100			2	Quaker Crispy Minis	191	9	0	0		20	90	3.5	0.5	0	0	220	14	1	1	2	4	0	2	2		450	17.5	2.5	0	0	1100	70	5	5	10	40	0	22	0.28		200	0
Butter Popcorn Rice Crisps	9	1	5	16	2	2.59	100			2.59	Quaker Crispy Minis	191	9	0	0		20	90	3.5	0.5	0	0	220	14	1	1	2	4	0	2	2		450	17.5	2.5	0	0	1100	70	5	5	10	40	0	22	0.28		200	0
Butter Popcorn Rice Crisps	9	1	5	15	1	2.59	100			2.59	Quaker Crispy Minis	191	9	0	0		20	90	3.5	0.5	0	0	220	14	1	1	2	4	0	2	2		450	17.5	2.5	0	0	1100	70	5	5	10	40	0	22	0.28		200	0
Caramel Corn Rice Crisps	9	1	5	16	2	2.59	100			2.59	Quaker Crispy Minis	205	9	0	0		20	80	0.5	0	0	0	190	17	1	5	1	0	0	0	2		400	2.5	0	0	0	950	85	5	25	5	0	0	0	0.28		0	0
Caramel Corn Rice Crisps	9	1	5	15	1	2.59	100			2.59	Quaker Crispy Minis	205	9	0	0		20	80	0.5	0	0	0	190	17	1	5	1	0	0	0	2		400	2.5	0	0	0	950	85	5	25	5	0	0	0	0.28		0	0
cheddar crackers	9	1	2	6	2	5.99	125			4.79	Glutino	214	9	0	0		15	70	2.5	1	0	5	170	11	0	1	1	0	0	0	0		466.667	16.7	6.7	0	33.3	1133.3	73.3	0	6.7	6.7	0	0	0	0		0	0
cheddar crackers	9	1	2	3	2	5.99	125			4.79	Glutino	214	9	0	0		15	70	2.5	1	0	5	170	11	0	1	1	0	0	0	0		466.667	16.7	6.7	0	33.3	1133.3	73.3	0	6.7	6.7	0	0	0	0		0	0
cheddar crackers	9	1	1	3	2	5.99	125			4.79	Glutino	214	9	0	0		15	70	2.5	1	0	5	170	11	0	1	1	0	0	0	0		466.667	16.7	6.7	0	33.3	1133.3	73.3	0	6.7	6.7	0	0	0	0		0	0
Cheddar Rice Crisps	9	1	5	16	2	2.59	100			2.59	Quaker Crispy Minis	218	9	0	0		20	50	3.5	0.2	0	0	270	14	1	1	2	2	0	2	2		250	17.5	1	0	0	1350	70	5	5	10	20	0	22	0.28		100	0
Cheddar Rice Crisps	9	1	5	15	1	2.59	100			2.59	Quaker Crispy Minis	218	9	0	0		20	50	3.5	0.2	0	0	270	14	1	1	2	2	0	2	2		250	17.5	1	0	0	1350	70	5	5	10	20	0	22	0.28		100	0
cheddar rice thins	9	1	5	15	1	3.29	100			3.29	Christie	219	9	0	0		20	80	1	0	0	0	95	17	0	0	1	0	0	0	2		400	5	0	0	0	475	85	0	0	5	0	0	0	0.28		0	0
cheddar rice thins	9	1	1	3	2	3.29	100			3.29	Christie	219	9	0	0		20	80	1	0	0	0	95	17	0	0	1	0	0	0	2		400	5	0	0	0	475	85	0	0	5	0	0	0	0.28		0	0
cheese bites	9	1	5	16	2	4.59	60			7.65	mrs crumbles	223	9	0	0		28	130	4.2	2.3	0	17	360	18.3	0.3	0.2	4.9	3	0	17	0		464.286	15	8.2	0	60.7	1285.7	65.4	1.1	0.7	17.5	30	0	187	0		107.143	0
cheese rice chips	9	1	1	3	2	2.99	115			2.6	want-want crinkles	230	9	0	0		23	100	2	0.3	0	0	258	19	0	2	1	0	0	6	2		434.783	8.7	1.3	0	0	1121.7	82.6	0	8.7	4.3	0	0	66	0.28		0	0
cinnamon rice cake	9	1	3	18	1	5.79	273			2.12	Lundberg	345	9	0	0		19	60	0.5	0.1	0	0	35	14	1	0	1	0	0	0	2		315.789	2.6	0.5	0	0	184.2	73.7	5.3	0	5.3	0	0	0	0.28		0	0
corn flake crumbs	9	1	5	16	2	5.19	340			1.53	southern homestyle	379	9	0	0		30	110	1	0.4	0	0	230	24	2	0	1	0	0	10	2		366.667	3.3	1.3	0	0	766.7	80	6.7	0	3.3	0	0	110	0.28		0	0
sea salt rice chips	9	1	1	3	2	2.99	115			2.6	want-want crinkles	413	9	0	0		23	100	1.5	0.2	0	0	170	19	0	2	1	0	0	0	2		434.783	6.5	0.9	0	0	739.1	82.6	0	8.7	4.3	0	0	0	0.28		0	0
crinkles sea salt rice chips	9	1	3	22	1	3.29	115			2.86	Want-want	413	9	0	0		20	90	1	0	0	0	80	17	0	0	1	0	0	0	2		450	5	0	0	0	400	85	0	0	5	0	0	0	0.28		0	0
Crunchy Dill Rice Crisps	9	1	6	25	1	2	100			2	Quaker Crispy Minis	417	9	0	0		20	80	2.5	0.3	0	0	370	14	1	1	1	0	0	0	2		400	12.5	1.5	0	0	1850	70	5	5	5	0	0	0	0.28		0	0
Crunchy Dill Rice Crisps	9	1	5	16	2	2.59	100			2.59	Quaker Crispy Minis	417	9	0	0		20	80	2.5	0.3	0	0	370	14	1	1	1	0	0	0	2		400	12.5	1.5	0	0	1850	70	5	5	5	0	0	0	0.28		0	0
Crunchy Dill Rice Crisps	9	1	5	15	1	2.59	100			2.59	Quaker Crispy Minis	417	9	0	0		20	80	2.5	0.3	0	0	370	14	1	1	1	0	0	0	2		400	12.5	1.5	0	0	1850	70	5	5	5	0	0	0	0.28		0	0
Gourmet Brown and white rice crisps (salsa fresca)	9	1	6	25	1	3.99	156			2.56	Rice Works	524	9	0	0		40	200	10	1	0	0	370	25	2	1	3	0	4	2	4		500	25	2.5	0	0	925	62.5	5	2.5	7.5	0	2.4	22	0.56		0	6
Gourmet Brown and white rice crisps (salsa fresca)	9	1	3	4	1	3.99	156			2.56	Rice Works	524	9	0	0		40	200	10	1	0	0	370	25	2	1	3	0	4	2	4		500	25	2.5	0	0	925	62.5	5	2.5	7.5	0	2.4	22	0.56		0	6
Gourmet Brown and white rice crisps (seasoned with sea salt)	9	1	3	4	1	3.99	156			2.56	Rice Works	524	9	0	0		40	200	10	1	0	0	150	25	2	1	3	0	0	0	2		500	25	2.5	0	0	375	62.5	5	2.5	7.5	0	0	0	0.28		0	0
herb crackers	9	1	1	3	2	4.99	184			2.71	Mary's Organic 9	547	9	0	0		30	140	5	0.5	0	2.5	180	21	2	0	3	0	0	4	5		466.667	16.7	1.7	0	8.3	600	70	6.7	0	10	0	0	44	0.7		0	0
herb crackers	9	1	3	18	1	6.29	184			3.42	Mary's organic cracker	547	9	0	0		30	140	5	0.5	0	2.5	180	21	2	0	3	0	0	4	5		466.667	16.7	1.7	0	8.3	600	70	6.7	0	10	0	0	44	0.7		0	0
Herb and garlic croutons	9	1	2	6	2	4.99	175			2.85	PaneRiso	549	9	0	0		20	70	2	0	0	0	130	15	1	1	1	0	0	0	2		350	10	0	0	0	650	75	5	5	5	0	0	0	0.28		0	0
Herb and garlic croutons	9	1	2	3	2	4.99	175			2.85	PaneRiso	549	9	0	0		20	70	2	0	0	0	130	15	1	1	1	0	0	0	2		350	10	0	0	0	650	75	5	5	5	0	0	0	0.28		0	0
herb and garlic croutons	9	1	5	5	1	5.49	175			3.14	PaneRiso	549	9	0	0		20	70	2	0	0	0	130	15	1	1	1	0	0	0	2		350	10	0	0	0	650	75	5	5	5	0	0	0	0.28		0	0
herb and garlic croutons	9	1	1	3	2	4.49	141			3.18	Pane Riso	549	9	0	0		20	70	2	0	0	0	130	15	1	1	1	0	0	0	2		350	10	0	0	0	650	75	5	5	5	0	0	0	0.28		0	0
Herb and garlic croutons	9	1	2	9	2	5.89	175			3.37	PaneRisco	549	9	0	0		20	70	2	0	0	0	130	15	1	1	1	0	0	0	2		350	10	0	0	0	650	75	5	5	5	0	0	0	0.28		0	0
Ketchup Rice Crisps	9	1	6	25	1	2	100			2	Quaker Crispy Minis	604	9	0	0		20	90	3	0.3	0	0	190	15	1	2	1	0	0	0	2		450	15	1.5	0	0	950	75	5	10	5	0	0	0	0.28		0	0
Ketchup Rice Crisps	9	1	5	16	2	2.59	100			2.59	Quaker Crispy Minis	604	9	0	0		20	90	3	0.3	0	0	190	15	1	2	1	0	0	0	2		450	15	1.5	0	0	950	75	5	10	5	0	0	0	0.28		0	0
Ketchup Rice Crisps	9	1	5	15	1	2.59	100			2.59	Quaker Crispy Minis	604	9	0	0		20	90	3	0.3	0	0	190	15	1	2	1	0	0	0	2		450	15	1.5	0	0	950	75	5	10	5	0	0	0	0.28		0	0
multigrain crackers	9	1	2	6	2	5.99	125			4.79	Glutino	678	9	0	0		15	70	2	1	0	5	150	11	0	0	0.4	0	0	0	0		466.667	13.3	6.7	0	33.3	1000	73.3	0	0	2.7	0	0	0	0		0	0
multigrain crackers	9	1	2	3	2	5.99	125			4.79	Glutino	678	9	0	0		15	70	2	1	0	5	150	11	0	0	0.4	0	0	0	0		466.667	13.3	6.7	0	33.3	1000	73.3	0	0	2.7	0	0	0	0		0	0
multigrain cracker	9	1	3	18	1	7.49	125			5.99	Glutino	678	9	0	0		15	70	2	1	0	5	150	11	0	0	0.4	0	0	0	0		466.667	13.3	6.7	0	33.3	1000	73.3	0	0	2.7	0	0	0	0		0	0
multigrain crackers	9	1	3	18	1	2.79	100			2.79	town square	682	9	0	0		20	90	2	0.2	0	0	50	16	2	0	2	0	0	0	4		450	10	1	0	0	250	80	10	0	10	0	0	0	0.56		0	0
multigrain rice thins	9	1	6	25	1	1.88	100			1.88	Christie	684	9	0	0		19	80	0.1	0	0	0	150	16	0	0	1	0	0	0	2		421.053	0.5	0	0	0	789.5	84.2	0	0	5.3	0	0	0	0.28		0	0
multigrain rice thins	9	1	1	3	2	3.29	100			3.29	Christie	684	9	0	0		19	80	0.1	0	0	0	150	16	0	0	1	0	0	0	2		421.053	0.5	0	0	0	789.5	84.2	0	0	5.3	0	0	0	0.28		0	0
multiseed crackers roasted garlic	9	1	1	3	2	3.49	127			2.75	crunchmaster	686	9	0	0		20	90	3.5	0.4	0	0	100	1.4	1	0	2	0	0	4	4		450	17.5	2	0	0	500	7	5	0	10	0	0	44	0.56		0	0
multiseed crackers rosemary	9	1	1	3	2	3.49	127			2.75	crunchmaster	686	9	0	0		20	90	3.5	0.4	0	0	60	14	1	1	2	0	0	4	4		450	17.5	2	0	0	300	70	5	5	10	0	0	44	0.56		0	0
nacho cheese tortilla crackers	9	1	5	16	2	3.69	170			2.17	pepperidge farms	689	9	0	0		20	90	3.5	0.5	0	0	140	15	1	1	1	0	0	2	2		450	17.5	2.5	0	0	700	75	5	5	5	0	0	22	0.28		0	0
natural rice crisps	9	1	1	3	2	3.19	100			3.19	Hot Kid	691	9	0	0		20	90	1	0.1	0	0	105	17	0	0.1	2	0	0	0	4		450	5	0.5	0	0	525	85	0	0.5	10	0	0	0	0.56		0	0
original crackers	9	1	5	15	1	5.99	125			4.79	glutino	729	9	0	0		15	70	2	1	0	5	160	12	0	1	0.3	0	0	0	0		466.667	13.3	6.7	0	33.3	1066.7	80	0	6.7	2	0	0	0	0		0	0
original crackers	9	1	2	6	2	5.99	125			4.79	Glutino	729	9	0	0		15	70	2	1	0	5	160	12	0	1	0.3	0	0	0	0		466.667	13.3	6.7	0	33.3	1066.7	80	0	6.7	2	0	0	0	0		0	0
original 1 crackers	9	1	1	3	2	5.99	125			4.79	Glutino	729	9	0	0		15	70	2	1	0	5	160	12	0	1	0.3	0	0	0	0		466.667	13.3	6.7	0	33.3	1066.7	80	0	6.7	2	0	0	0	0		0	0
original crackers	9	1	2	3	2	5.99	125			4.79	Glutino	729	9	0	0		15	70	2	1	0	5	160	12	0	1	0.3	0	0	0	0		466.667	13.3	6.7	0	33.3	1066.7	80	0	6.7	2	0	0	0	0		0	0
original crackers	9	1	1	3	2	5.99	125			4.79	Glutino	729	9	0	0		15	70	2	1	0	5	160	12	0	1	0.3	0	0	0	0		466.667	13.3	6.7	0	33.3	1066.7	80	0	6.7	2	0	0	0	0		0	0
original crackers	9	1	1	3	2	3.99	200			2	Glutino	729	9	0	0		15	70	2	1	0	5	160	12	0	1	0.3	0	0	0	0		466.667	13.3	6.7	0	33.3	1066.7	80	0	6.7	2	0	0	0	0		0	0
original table crackers	9	1	2	6	2	4.99	200			2.5	Glutino	729	9	0	0		22	100	4.5	2	0	0	180	16	0	0	0.4	0	0	0	0		454.545	20.5	9.1	0	0	818.2	72.7	0	0	1.8	0	0	0	0		0	0
original table crackers	9	1	2	3	2	4.99	200			2.5	Glutino	729	9	0	0		22	100	4.5	2	0	0	180	16	0	0	0.4	0	0	0	0		454.545	20.5	9.1	0	0	818.2	72.7	0	0	1.8	0	0	0	0		0	0
Table crackers	9	1	2	9	2	3.49	200			1.75	Glutino	729	9	0	0		22	100	4.5	2	0	0	180	16	0	0	0.4	0	0	0	0		454.545	20.5	9.1	0	0	818.2	72.7	0	0	1.8	0	0	0	0		0	0
table crackers	9	1	4	2	1	4.99	200			2.5	Glutino	729	9	0	0		22	100	4.5	2	0	0	180	16	0	0	0.4	0	0	0	0		454.545	20.5	9.1	0	0	818.2	72.7	0	0	1.8	0	0	0	0		0	0
original crackers	9	1	1	3	2	4.99	184			2.71	Mary's Organic crackers	731	9	0	0		30	140	5	0.5	0	0	190	21	3	0	3	0	0	4	6		466.667	16.7	1.7	0	0	633.3	70	10	0	10	0	0	44	0.84		0	0
original crackers	9	1	3	18	1	6.29	184			3.42	Mary's organic cracker	731	9	0	0		30	140	5	0.5	0	2.5	180	21	2	0	3	0	0	4	5		466.667	16.7	1.7	0	8.3	600	70	6.7	0	10	0	0	44	0.7		0	0
original rice thins	9	1	5	15	1	3.29	100			3.29	christie	745	9	0	0		20	80	1	0	0	0	85	16	0	0	1	0	0	0	2		400	5	0	0	0	425	80	0	0	5	0	0	0	0.28		0	0
pepper and olive oil crackers	9	1	5	5	1	2.59	100			2.59	Town Square 9 (Mummum's)	786	9	0	0		20	90	1.5	0.2	0	0	45	17	1	0	1	0	0	0	2		450	7.5	1	0	0	225	85	5	0	5	0	0	0	0.28		0	0
[truncated: 2,277 more rows]
[truncated: 4 more columns]
